# Supplementary material for: Association of antihypertensive drugs, intestinal ischemia, and breast diseases: A drug-target Mendelian Randomization study
Source: Medicine (Baltimore). 2026 Jun 5;105(23):e49141. doi: 10.1097/MD.0000000000049141 (PMC13246127; doi:10.1097/MD.0000000000049141)
Supplement: Supplementary file 2 [file medi-105-e49141-s002.xlsx]

## Sheet: Sheet1
Exposure or Outcome Phenotypes	Dataset	Ancestry	Sample Size
systolic blood pressure	ieu-b-38	European	757601 participants
diastolic blood pressure	ieu-b-39	European	757601 participants
coronary artery disease	ebi-a-GCST005195	European	122733 cases, 424528 controls
benign neoplasm of breast	finngen_R12_CD2_BENIGN_BREAST	European	4750 cases, 277314 controls
breast cancer	ieu-a-1126	European	122977 cases, 105974 controls
ER+ breast cancer	ieu-a-1127	European	69501 cases, 105974 controls
ER- breast cancer	ieu-a-1128	European	21468 cases, 105974 controls
inflammatory disorders of breast	finngen_R12_N14_INFLAMMBREAST	European	2468 cases, 258508 controls
breast cysts	ukb-b-16426	European	1788 cases, 461145 controls
vascular insufficiency of intestine	ukb-saige-441	European	576 cases, 400595 controls
