# Supplementary material for: Association of antihypertensive drugs, intestinal ischemia, and breast diseases: A drug-target Mendelian Randomization study
Source: Medicine (Baltimore). 2026 Jun 5;105(23):e49141. doi: 10.1097/MD.0000000000049141 (PMC13246127; doi:10.1097/MD.0000000000049141)
Supplement: Supplementary file 3 [file medi-105-e49141-s003.xlsx]

## Sheet: Sheet1
Drug class	Ecoding Gene	Action	ENSGID	Chr	GRCh37_start	GRCh37_end	Drug name
Angiotensin converting enzyme inhibitors	ACE	Inhibitor	ENSG00000159640	17	61554422	61599205	Captopril, Enalapril, Lisinopril, Ramipril, Perindopril
Angiotensin II Receptor Blockers	AGTR1	Antagonist	ENSG00000144891	3	148415571	148460795	Losartan, Valsartan, Irbesartan
Renin inhibitors	REN	Inhibitor	ENSG00000143839	1	204123944	204135465	Aliskiren
Dihydropyridines‌	CACNA1C	Inhibitor	ENSG00000151067	12	2079952	2802108	Amlodipine, Nifedipine
Non-dihydropyridines	‌CACNA1C	Inhibitor	ENSG00000151067	12	2079952	2802108	Verapamil, Diltiazem
	CACNA1D‌	Inhibitor	ENSG00000157388	3	53528683	53847760	Verapamil
Thiazide diuretics	SLC12A3	Inhibitor	ENSG00000070915	16	56899119	56949762	Hydrochlorothiazide, Chlorthalidone
	‌CA2	Inhibitor	ENSG00000104267	8	86376081	86393722	Hydrochlorothiazide
Loop diuretics	SLC12A1	Inhibitor	ENSG00000074803	15	48483861	48596275	Furosemide, Bumetanide
	SLC12A2	Inhibitor	ENSG00000064651	5	127419458	127525380	Furosemide, Bumetanide
Potassium-sparing diuretics	NR3C2	Antagonist	ENSG00000151623	4	148999913	149365850	Spironolactone
	SCNN1A	Inhibitor	ENSG00000111319	12	6456009	6486896	Amiloride
	SCNN1B	Inhibitor	ENSG00000168447	16	23289552	23392620	Amiloride
	SCNN1G	Inhibitor	ENSG00000166828	16	23194036	23228204	Amiloride
Mineralocorticoid receptor antagonists	NR3C2	Antagonist	ENSG00000151623	4	148999913	149365850	Spironolactone, Eplerenone
Beta-blockers	ADRB1	Antagonist	ENSG00000043591	10	115803806	115806667	Atenolol, Propranolol
	ADRB2	Antagonist	ENSG00000169252	5	148206156	148208196	Propranolol
Alpha-1 blockers	ADRA1A	Antagonist	ENSG00000120907	8	26605667	26724790	Prazosin, Terazosin
	ADRA1B	Antagonist	ENSG00000170214	5	159343790	159399551	Prazosin
Centrally acting drugs	ADRA2A	Agonist	ENSG00000150594	10	112836790	112840658	Clonidine, Methyldopa
	ADRA2B‌	Agonist	ENSG00000222040	2	96778707	96781984	Methyldopa
Vasodilators	KCNMB1‌	Agonist	ENSG00000145936	5	169801675	169816681	Minoxidil
	NOS1	Agonist	ENSG00000089250	12	117645947	117889975	Nitroglycerin
Angiotensin receptor-neprilysin inhibitor	‌MME	Antagonist, Inhibitor	ENSG00000196549	3	154741913	154901497	Sacubitril
	AGTR1	Antagonist	ENSG00000144891	3	148415571	148460795	Valsartan
