# Supplementary material for: Association of antihypertensive drugs, intestinal ischemia, and breast diseases: A drug-target Mendelian Randomization study
Source: Medicine (Baltimore). 2026 Jun 5;105(23):e49141. doi: 10.1097/MD.0000000000049141 (PMC13246127; doi:10.1097/MD.0000000000049141)
Supplement: Supplementary file 4 [file medi-105-e49141-s004.xlsx]

## Sheet: Sheet1
Table S4. The specific information of SNPs involved in SMR analysis.
Exposure	Outcome	Gene	SNP	Chr	BP	A1	A2	Freq	Probe	Probe_Chr	Probe_bp	Gene	Orientation	b	SE	p
antihypertensive drug	benign neoplasm of breast	ADRB1	rs10159905	10	115977065	C	G	0.076112	ENSG00000043591	10	116000000	ENSG00000043591	N	0.119688	0.016366	2.6085e-13
antihypertensive drug	benign neoplasm of breast	ADRB1	rs10160168	10	115974828	G	A	0.076055	ENSG00000043591	10	116000000	ENSG00000043591	N	0.119048	0.016372	3.5578e-13
antihypertensive drug	benign neoplasm of breast	ADRB1	rs10160173	10	115975065	G	A	0.076105	ENSG00000043591	10	116000000	ENSG00000043591	N	0.122046	0.016331	7.8149e-14
antihypertensive drug	benign neoplasm of breast	ADRB1	rs1034257	10	115832597	A	G	0.239975	ENSG00000043591	10	116000000	ENSG00000043591	N	-0.07311	0.01014	5.57879e-13
antihypertensive drug	benign neoplasm of breast	ADRB1	rs1034258	10	115832408	G	A	0.240182	ENSG00000043591	10	116000000	ENSG00000043591	N	-0.07256	0.010137	8.2102e-13
antihypertensive drug	benign neoplasm of breast	ADRB1	rs1034259	10	115832294	T	C	0.239787	ENSG00000043591	10	116000000	ENSG00000043591	N	-0.07258	0.010143	8.30652e-13
antihypertensive drug	benign neoplasm of breast	ADRB1	rs10490905	10	115782271	G	A	0.105958	ENSG00000043591	10	116000000	ENSG00000043591	N	0.096157	0.014073	8.32731e-12
antihypertensive drug	benign neoplasm of breast	ADRB1	rs10509997	10	115924321	C	T	0.07396	ENSG00000043591	10	116000000	ENSG00000043591	N	0.12676	0.016546	1.84199e-14
antihypertensive drug	benign neoplasm of breast	ADRB1	rs10749150	10	115775443	A	T	0.386672	ENSG00000043591	10	116000000	ENSG00000043591	N	-0.05471	0.008914	8.35671e-10
antihypertensive drug	benign neoplasm of breast	ADRB1	rs10749151	10	115777224	T	C	0.388478	ENSG00000043591	10	116000000	ENSG00000043591	N	-0.05521	0.008887	5.22481e-10
antihypertensive drug	benign neoplasm of breast	ADRB1	rs10749152	10	115778928	G	A	0.386654	ENSG00000043591	10	116000000	ENSG00000043591	N	-0.05468	0.008914	8.59118e-10
antihypertensive drug	benign neoplasm of breast	ADRB1	rs10749153	10	115778982	T	C	0.386635	ENSG00000043591	10	116000000	ENSG00000043591	N	-0.05471	0.008914	8.3989e-10
antihypertensive drug	benign neoplasm of breast	ADRB1	rs10749154	10	115779106	T	C	0.386672	ENSG00000043591	10	116000000	ENSG00000043591	N	-0.05472	0.008914	8.34621e-10
antihypertensive drug	benign neoplasm of breast	ADRB1	rs10749155	10	115779283	A	C	0.38663	ENSG00000043591	10	116000000	ENSG00000043591	N	-0.05508	0.008914	6.44271e-10
antihypertensive drug	benign neoplasm of breast	ADRB1	rs10749156	10	115779317	G	A	0.38671	ENSG00000043591	10	116000000	ENSG00000043591	N	-0.05512	0.008914	6.24969e-10
antihypertensive drug	benign neoplasm of breast	ADRB1	rs10749157	10	115780129	C	T	0.386729	ENSG00000043591	10	116000000	ENSG00000043591	N	-0.05434	0.008914	1.0862e-09
antihypertensive drug	benign neoplasm of breast	ADRB1	rs10787510	10	115747742	A	G	0.465011	ENSG00000043591	10	116000000	ENSG00000043591	N	-0.04758	0.008686	4.2967e-08
antihypertensive drug	benign neoplasm of breast	ADRB1	rs10787511	10	115747997	A	G	0.475934	ENSG00000043591	10	116000000	ENSG00000043591	N	-0.04833	0.008694	2.7164e-08
antihypertensive drug	benign neoplasm of breast	ADRB1	rs10787512	10	115779327	T	C	0.388741	ENSG00000043591	10	116000000	ENSG00000043591	N	-0.05498	0.008886	6.10869e-10
antihypertensive drug	benign neoplasm of breast	ADRB1	rs10787513	10	115779796	G	A	0.3868	ENSG00000043591	10	116000000	ENSG00000043591	N	-0.05419	0.008914	1.2063e-09
antihypertensive drug	benign neoplasm of breast	ADRB1	rs10787514	10	115779852	T	C	0.388872	ENSG00000043591	10	116000000	ENSG00000043591	N	-0.05385	0.008886	1.3578e-09
antihypertensive drug	benign neoplasm of breast	ADRB1	rs10787515	10	115790005	C	T	0.486488	ENSG00000043591	10	116000000	ENSG00000043591	N	-0.07381	0.00868	1.84119e-17
antihypertensive drug	benign neoplasm of breast	ADRB1	rs10787516	10	115813924	T	C	0.519112	ENSG00000043591	10	116000000	ENSG00000043591	N	-0.08252	0.008661	1.61271e-21
antihypertensive drug	benign neoplasm of breast	ADRB1	rs10787518	10	115821878	A	T	0.51811	ENSG00000043591	10	116000000	ENSG00000043591	N	-0.08176	0.008696	5.37404e-21
antihypertensive drug	benign neoplasm of breast	ADRB1	rs10787521	10	116044587	T	C	0.293829	ENSG00000043591	10	116000000	ENSG00000043591	N	0.052851	0.009511	2.7477e-08
antihypertensive drug	benign neoplasm of breast	ADRB1	rs10885527	10	115772285	T	C	0.380211	ENSG00000043591	10	116000000	ENSG00000043591	N	-0.05664	0.008945	2.4232e-10
antihypertensive drug	benign neoplasm of breast	ADRB1	rs10885529	10	115785750	T	C	0.14022	ENSG00000043591	10	116000000	ENSG00000043591	N	0.101885	0.012496	3.5383e-16
antihypertensive drug	benign neoplasm of breast	ADRB1	rs10885530	10	115787889	T	C	0.140667	ENSG00000043591	10	116000000	ENSG00000043591	N	0.104845	0.012451	3.75199e-17
antihypertensive drug	benign neoplasm of breast	ADRB1	rs10885531	10	115814392	T	C	0.519491	ENSG00000043591	10	116000000	ENSG00000043591	N	-0.08258	0.008663	1.531e-21
antihypertensive drug	benign neoplasm of breast	ADRB1	rs10885532	10	115828256	C	G	0.470919	ENSG00000043591	10	116000000	ENSG00000043591	N	-0.06929	0.008729	2.05801e-15
antihypertensive drug	benign neoplasm of breast	ADRB1	rs10885533	10	115839616	G	A	0.455635	ENSG00000043591	10	116000000	ENSG00000043591	N	-0.09876	0.008683	5.58312e-30
antihypertensive drug	benign neoplasm of breast	ADRB1	rs10885545	10	116076578	A	G	0.16618	ENSG00000043591	10	116000000	ENSG00000043591	N	0.070709	0.011848	2.40181e-09
antihypertensive drug	benign neoplasm of breast	ADRB1	rs11196584	10	115765270	C	T	0.417759	ENSG00000043591	10	116000000	ENSG00000043591	N	-0.0538	0.008817	1.0462e-09
antihypertensive drug	benign neoplasm of breast	ADRB1	rs11196587	10	115772799	T	C	0.386159	ENSG00000043591	10	116000000	ENSG00000043591	N	-0.05507	0.008916	6.5414e-10
antihypertensive drug	benign neoplasm of breast	ADRB1	rs11196589	10	115779717	C	A	0.391484	ENSG00000043591	10	116000000	ENSG00000043591	N	0.114161	0.008854	4.86532e-38
antihypertensive drug	benign neoplasm of breast	ADRB1	rs11196595	10	115784376	C	T	0.140258	ENSG00000043591	10	116000000	ENSG00000043591	N	0.101768	0.012495	3.7928e-16
antihypertensive drug	benign neoplasm of breast	ADRB1	rs11196596	10	115787415	A	G	0.140422	ENSG00000043591	10	116000000	ENSG00000043591	N	0.104934	0.012461	3.7265e-17
antihypertensive drug	benign neoplasm of breast	ADRB1	rs11196598	10	115793754	T	A	0.136791	ENSG00000043591	10	116000000	ENSG00000043591	N	0.103397	0.012627	2.6384e-16
antihypertensive drug	benign neoplasm of breast	ADRB1	rs11196599	10	115793783	G	C	0.134125	ENSG00000043591	10	116000000	ENSG00000043591	N	0.103293	0.012732	4.93849e-16
antihypertensive drug	benign neoplasm of breast	ADRB1	rs11196600	10	115794127	T	C	0.137793	ENSG00000043591	10	116000000	ENSG00000043591	N	0.101875	0.012589	5.85969e-16
antihypertensive drug	benign neoplasm of breast	ADRB1	rs11196601	10	115795987	C	T	0.136815	ENSG00000043591	10	116000000	ENSG00000043591	N	0.106346	0.012597	3.1195e-17
antihypertensive drug	benign neoplasm of breast	ADRB1	rs11196602	10	115796104	C	T	0.136786	ENSG00000043591	10	116000000	ENSG00000043591	N	0.103481	0.012627	2.49349e-16
antihypertensive drug	benign neoplasm of breast	ADRB1	rs11196604	10	115797036	T	C	0.13679	ENSG00000043591	10	116000000	ENSG00000043591	N	0.101817	0.012647	8.2524e-16
antihypertensive drug	benign neoplasm of breast	ADRB1	rs11196611	10	115808988	A	G	0.137134	ENSG00000043591	10	116000000	ENSG00000043591	N	0.110624	0.012584	1.4797e-18
antihypertensive drug	benign neoplasm of breast	ADRB1	rs11196612	10	115809014	A	G	0.137446	ENSG00000043591	10	116000000	ENSG00000043591	N	0.107471	0.0126	1.4685e-17
antihypertensive drug	benign neoplasm of breast	ADRB1	rs11196613	10	115809581	T	C	0.138318	ENSG00000043591	10	116000000	ENSG00000043591	N	0.110074	0.012538	1.6493e-18
antihypertensive drug	benign neoplasm of breast	ADRB1	rs11196614	10	115809978	T	C	0.138088	ENSG00000043591	10	116000000	ENSG00000043591	N	0.106511	0.012575	2.4581e-17
antihypertensive drug	benign neoplasm of breast	ADRB1	rs11196615	10	115810411	G	C	0.138258	ENSG00000043591	10	116000000	ENSG00000043591	N	0.106763	0.012569	1.98959e-17
antihypertensive drug	benign neoplasm of breast	ADRB1	rs11196617	10	115818295	A	G	0.137282	ENSG00000043591	10	116000000	ENSG00000043591	N	0.108065	0.012606	1.0135e-17
antihypertensive drug	benign neoplasm of breast	ADRB1	rs11196618	10	115820991	A	C	0.137247	ENSG00000043591	10	116000000	ENSG00000043591	N	0.111918	0.012579	5.71701e-19
antihypertensive drug	benign neoplasm of breast	ADRB1	rs11196621	10	115831756	G	C	0.240356	ENSG00000043591	10	116000000	ENSG00000043591	N	-0.07276	0.010157	7.8585e-13
antihypertensive drug	benign neoplasm of breast	ADRB1	rs11196627	10	115845762	C	T	0.377034	ENSG00000043591	10	116000000	ENSG00000043591	N	-0.05713	0.008937	1.6352e-10
antihypertensive drug	benign neoplasm of breast	ADRB1	rs11196628	10	115850375	A	C	0.15931	ENSG00000043591	10	116000000	ENSG00000043591	N	0.163543	0.01198	1.97492e-42
antihypertensive drug	benign neoplasm of breast	ADRB1	rs11196629	10	115850584	C	T	0.381931	ENSG00000043591	10	116000000	ENSG00000043591	N	0.114354	0.008914	1.131e-37
antihypertensive drug	benign neoplasm of breast	ADRB1	rs11196630	10	115850706	T	C	0.382145	ENSG00000043591	10	116000000	ENSG00000043591	N	0.115507	0.008893	1.42e-38
antihypertensive drug	benign neoplasm of breast	ADRB1	rs11196647	10	115930251	A	T	0.176696	ENSG00000043591	10	116000000	ENSG00000043591	N	0.145672	0.011446	4.19688e-37
antihypertensive drug	benign neoplasm of breast	ADRB1	rs11196649	10	115942689	T	C	0.073383	ENSG00000043591	10	116000000	ENSG00000043591	N	0.120311	0.016644	4.88721e-13
antihypertensive drug	benign neoplasm of breast	ADRB1	rs11196656	10	115976111	G	A	0.076093	ENSG00000043591	10	116000000	ENSG00000043591	N	0.120068	0.016368	2.2073e-13
antihypertensive drug	benign neoplasm of breast	ADRB1	rs11196661	10	115987931	C	A	0.040995	ENSG00000043591	10	116000000	ENSG00000043591	N	0.269873	0.023496	1.55491e-30
antihypertensive drug	benign neoplasm of breast	ADRB1	rs11196673	10	116010525	A	G	0.075303	ENSG00000043591	10	116000000	ENSG00000043591	N	0.116436	0.016448	1.45201e-12
antihypertensive drug	benign neoplasm of breast	ADRB1	rs11196674	10	116010629	A	G	0.075532	ENSG00000043591	10	116000000	ENSG00000043591	N	0.116653	0.016425	1.2279e-12
antihypertensive drug	benign neoplasm of breast	ADRB1	rs117126153	10	115972052	C	T	0.019141	ENSG00000043591	10	116000000	ENSG00000043591	N	0.357257	0.04392	4.14671e-16
antihypertensive drug	benign neoplasm of breast	ADRB1	rs117173140	10	115746343	G	A	0.026284	ENSG00000043591	10	116000000	ENSG00000043591	N	-0.15847	0.028497	2.6823e-08
antihypertensive drug	benign neoplasm of breast	ADRB1	rs117624845	10	115853789	A	G	0.072871	ENSG00000043591	10	116000000	ENSG00000043591	N	0.133732	0.016694	1.1396e-15
antihypertensive drug	benign neoplasm of breast	ADRB1	rs117648943	10	115846302	G	A	0.013837	ENSG00000043591	10	116000000	ENSG00000043591	N	0.513463	0.078351	5.62419e-11
antihypertensive drug	benign neoplasm of breast	ADRB1	rs12253699	10	115975457	A	G	0.076017	ENSG00000043591	10	116000000	ENSG00000043591	N	0.118915	0.016375	3.8197e-13
antihypertensive drug	benign neoplasm of breast	ADRB1	rs12255410	10	116006120	T	C	0.076247	ENSG00000043591	10	116000000	ENSG00000043591	N	0.120938	0.016353	1.4077e-13
antihypertensive drug	benign neoplasm of breast	ADRB1	rs12256663	10	115836046	A	G	0.234537	ENSG00000043591	10	116000000	ENSG00000043591	N	-0.06942	0.010246	1.2406e-11
antihypertensive drug	benign neoplasm of breast	ADRB1	rs12256668	10	115931101	A	G	0.074036	ENSG00000043591	10	116000000	ENSG00000043591	N	0.120731	0.016576	3.2503e-13
antihypertensive drug	benign neoplasm of breast	ADRB1	rs12262953	10	116014827	T	G	0.076722	ENSG00000043591	10	116000000	ENSG00000043591	N	0.1201	0.016271	1.5663e-13
antihypertensive drug	benign neoplasm of breast	ADRB1	rs12266538	10	115991745	A	G	0.094726	ENSG00000043591	10	116000000	ENSG00000043591	N	0.130364	0.014805	1.3039e-18
antihypertensive drug	benign neoplasm of breast	ADRB1	rs12268028	10	115947264	A	G	0.075696	ENSG00000043591	10	116000000	ENSG00000043591	N	0.116948	0.016408	1.0228e-12
antihypertensive drug	benign neoplasm of breast	ADRB1	rs12268539	10	115962623	T	C	0.075971	ENSG00000043591	10	116000000	ENSG00000043591	N	0.118616	0.016345	3.95771e-13
antihypertensive drug	benign neoplasm of breast	ADRB1	rs12355435	10	115789537	T	C	0.14039	ENSG00000043591	10	116000000	ENSG00000043591	N	0.100869	0.01249	6.69259e-16
antihypertensive drug	benign neoplasm of breast	ADRB1	rs12355850	10	115826386	T	C	0.180935	ENSG00000043591	10	116000000	ENSG00000043591	N	0.223212	0.011177	9.88572e-89
antihypertensive drug	benign neoplasm of breast	ADRB1	rs12357112	10	115789709	C	T	0.140636	ENSG00000043591	10	116000000	ENSG00000043591	N	0.101725	0.012481	3.6212e-16
antihypertensive drug	benign neoplasm of breast	ADRB1	rs12359003	10	115814001	A	G	0.13698	ENSG00000043591	10	116000000	ENSG00000043591	N	0.107848	0.012618	1.2611e-17
antihypertensive drug	benign neoplasm of breast	ADRB1	rs12411734	10	115918789	A	G	0.174968	ENSG00000043591	10	116000000	ENSG00000043591	N	0.148463	0.01147	2.54712e-38
antihypertensive drug	benign neoplasm of breast	ADRB1	rs12412523	10	115786838	C	T	0.246232	ENSG00000043591	10	116000000	ENSG00000043591	N	0.245468	0.009949	2.07476e-134
antihypertensive drug	benign neoplasm of breast	ADRB1	rs12414581	10	115789150	G	A	0.140428	ENSG00000043591	10	116000000	ENSG00000043591	N	0.101621	0.012488	4.04519e-16
antihypertensive drug	benign neoplasm of breast	ADRB1	rs12414657	10	115803375	C	T	0.137436	ENSG00000043591	10	116000000	ENSG00000043591	N	0.08934	0.012998	6.27771e-12
antihypertensive drug	benign neoplasm of breast	ADRB1	rs12416480	10	115786830	A	C	0.140145	ENSG00000043591	10	116000000	ENSG00000043591	N	0.102234	0.012499	2.8526e-16
antihypertensive drug	benign neoplasm of breast	ADRB1	rs12569709	10	115800637	C	A	0.135443	ENSG00000043591	10	116000000	ENSG00000043591	N	0.106216	0.012651	4.62729e-17
antihypertensive drug	benign neoplasm of breast	ADRB1	rs12569745	10	115823745	G	C	0.126524	ENSG00000043591	10	116000000	ENSG00000043591	N	0.124627	0.013128	2.2405e-21
antihypertensive drug	benign neoplasm of breast	ADRB1	rs12571953	10	115823916	T	A	0.126715	ENSG00000043591	10	116000000	ENSG00000043591	N	0.125217	0.013119	1.369e-21
antihypertensive drug	benign neoplasm of breast	ADRB1	rs12572086	10	115819224	G	A	0.138475	ENSG00000043591	10	116000000	ENSG00000043591	N	0.094766	0.012687	8.04389e-14
antihypertensive drug	benign neoplasm of breast	ADRB1	rs12767463	10	115784740	C	G	0.140368	ENSG00000043591	10	116000000	ENSG00000043591	N	0.101917	0.012491	3.37811e-16
antihypertensive drug	benign neoplasm of breast	ADRB1	rs12771397	10	115781902	T	G	0.104981	ENSG00000043591	10	116000000	ENSG00000043591	N	0.095698	0.014132	1.2719e-11
antihypertensive drug	benign neoplasm of breast	ADRB1	rs12777442	10	115780690	C	T	0.251907	ENSG00000043591	10	116000000	ENSG00000043591	N	0.189688	0.010067	3.34132e-79
antihypertensive drug	benign neoplasm of breast	ADRB1	rs1329829	10	115965449	T	G	0.184747	ENSG00000043591	10	116000000	ENSG00000043591	N	0.144036	0.011159	4.07808e-38
antihypertensive drug	benign neoplasm of breast	ADRB1	rs1335071	10	115840117	G	C	0.334799	ENSG00000043591	10	116000000	ENSG00000043591	N	-0.05484	0.009199	2.4978e-09
antihypertensive drug	benign neoplasm of breast	ADRB1	rs1335072	10	115836142	A	T	0.485041	ENSG00000043591	10	116000000	ENSG00000043591	N	-0.06532	0.00872	6.83513e-14
antihypertensive drug	benign neoplasm of breast	ADRB1	rs139275657	10	115713932	G	A	0.021975	ENSG00000043591	10	116000000	ENSG00000043591	N	-0.1714	0.031426	4.9249e-08
antihypertensive drug	benign neoplasm of breast	ADRB1	rs143854972	10	115843445	A	G	0.053188	ENSG00000043591	10	116000000	ENSG00000043591	N	0.208492	0.019438	7.70178e-27
antihypertensive drug	benign neoplasm of breast	ADRB1	rs1576477	10	115775856	A	G	0.388684	ENSG00000043591	10	116000000	ENSG00000043591	N	-0.05497	0.008886	6.19451e-10
antihypertensive drug	benign neoplasm of breast	ADRB1	rs1576478	10	115775553	T	C	0.386597	ENSG00000043591	10	116000000	ENSG00000043591	N	-0.05461	0.008914	8.97768e-10
antihypertensive drug	benign neoplasm of breast	ADRB1	rs17091184	10	115748088	T	G	0.050239	ENSG00000043591	10	116000000	ENSG00000043591	N	-0.12742	0.019997	1.8682e-10
antihypertensive drug	benign neoplasm of breast	ADRB1	rs17091284	10	115831804	T	G	0.240394	ENSG00000043591	10	116000000	ENSG00000043591	N	-0.0726	0.010156	8.7923e-13
antihypertensive drug	benign neoplasm of breast	ADRB1	rs17091414	10	115962953	G	A	0.185722	ENSG00000043591	10	116000000	ENSG00000043591	N	0.142291	0.011113	1.56122e-37
antihypertensive drug	benign neoplasm of breast	ADRB1	rs17095610	10	115747085	A	G	0.043797	ENSG00000043591	10	116000000	ENSG00000043591	N	-0.1346	0.021836	7.09299e-10
antihypertensive drug	benign neoplasm of breast	ADRB1	rs17577066	10	115795689	A	G	0.136786	ENSG00000043591	10	116000000	ENSG00000043591	N	0.103513	0.012627	2.4442e-16
antihypertensive drug	benign neoplasm of breast	ADRB1	rs17577566	10	115819073	C	G	0.137263	ENSG00000043591	10	116000000	ENSG00000043591	N	0.108292	0.012607	8.6969e-18
antihypertensive drug	benign neoplasm of breast	ADRB1	rs17578010	10	115988417	G	A	0.075508	ENSG00000043591	10	116000000	ENSG00000043591	N	0.118159	0.016427	6.32902e-13
antihypertensive drug	benign neoplasm of breast	ADRB1	rs17661319	10	115825464	C	T	0.127764	ENSG00000043591	10	116000000	ENSG00000043591	N	0.128936	0.013043	4.7973e-23
antihypertensive drug	benign neoplasm of breast	ADRB1	rs17776203	10	115848372	C	A	0.436563	ENSG00000043591	10	116000000	ENSG00000043591	N	0.117822	0.008711	1.0924e-41
antihypertensive drug	benign neoplasm of breast	ADRB1	rs17875414	10	115796312	T	C	0.134533	ENSG00000043591	10	116000000	ENSG00000043591	N	0.103704	0.012717	3.4976e-16
antihypertensive drug	benign neoplasm of breast	ADRB1	rs17875416	10	115796337	G	A	0.103763	ENSG00000043591	10	116000000	ENSG00000043591	N	0.341958	0.01409	4.12676e-130
antihypertensive drug	benign neoplasm of breast	ADRB1	rs17875422	10	115798092	G	A	0.036387	ENSG00000043591	10	116000000	ENSG00000043591	N	-0.13146	0.024036	4.52071e-08
antihypertensive drug	benign neoplasm of breast	ADRB1	rs17875432	10	115800251	T	C	0.136833	ENSG00000043591	10	116000000	ENSG00000043591	N	0.10639	0.012597	3.0145e-17
antihypertensive drug	benign neoplasm of breast	ADRB1	rs17875439	10	115801750	C	T	0.13689	ENSG00000043591	10	116000000	ENSG00000043591	N	0.106678	0.012594	2.44551e-17
antihypertensive drug	benign neoplasm of breast	ADRB1	rs17875473	10	115800294	T	C	0.104769	ENSG00000043591	10	116000000	ENSG00000043591	N	-0.09259	0.014915	5.37999e-10
antihypertensive drug	benign neoplasm of breast	ADRB1	rs17875480	10	115810745	T	C	0.032	ENSG00000043591	10	116000000	ENSG00000043591	N	0.267244	0.026533	7.33191e-24
antihypertensive drug	benign neoplasm of breast	ADRB1	rs1801252	10	115804036	G	A	0.138021	ENSG00000043591	10	116000000	ENSG00000043591	N	0.102013	0.012692	9.17648e-16
antihypertensive drug	benign neoplasm of breast	ADRB1	rs1801253	10	115805056	G	C	0.265579	ENSG00000043591	10	116000000	ENSG00000043591	N	-0.13048	0.009894	1.02879e-39
antihypertensive drug	benign neoplasm of breast	ADRB1	rs1903890	10	115967869	T	G	0.410989	ENSG00000043591	10	116000000	ENSG00000043591	N	0.10528	0.008806	6.11343e-33
antihypertensive drug	benign neoplasm of breast	ADRB1	rs1964173	10	115832782	A	G	0.239658	ENSG00000043591	10	116000000	ENSG00000043591	N	-0.07293	0.010167	7.3051e-13
antihypertensive drug	benign neoplasm of breast	ADRB1	rs2012317	10	115832692	G	C	0.240375	ENSG00000043591	10	116000000	ENSG00000043591	N	-0.07316	0.010156	5.86429e-13
antihypertensive drug	benign neoplasm of breast	ADRB1	rs2012324	10	115832822	T	G	0.493013	ENSG00000043591	10	116000000	ENSG00000043591	N	-0.06219	0.008878	2.4699e-12
antihypertensive drug	benign neoplasm of breast	ADRB1	rs2024183	10	115817760	T	C	0.137594	ENSG00000043591	10	116000000	ENSG00000043591	N	0.107045	0.012595	1.9123e-17
antihypertensive drug	benign neoplasm of breast	ADRB1	rs2050393	10	115814952	A	G	0.1373	ENSG00000043591	10	116000000	ENSG00000043591	N	0.10781	0.012606	1.20349e-17
antihypertensive drug	benign neoplasm of breast	ADRB1	rs2050394	10	115812793	C	T	0.13704	ENSG00000043591	10	116000000	ENSG00000043591	N	0.11138	0.012587	8.83072e-19
antihypertensive drug	benign neoplasm of breast	ADRB1	rs2050395	10	115801595	G	T	0.138863	ENSG00000043591	10	116000000	ENSG00000043591	N	0.106686	0.012519	1.5655e-17
antihypertensive drug	benign neoplasm of breast	ADRB1	rs2150043	10	115751682	T	G	0.469396	ENSG00000043591	10	116000000	ENSG00000043591	N	0.071554	0.008731	2.4893e-16
antihypertensive drug	benign neoplasm of breast	ADRB1	rs2183378	10	115808892	T	C	0.137012	ENSG00000043591	10	116000000	ENSG00000043591	N	0.107682	0.012617	1.4016e-17
antihypertensive drug	benign neoplasm of breast	ADRB1	rs238746	10	115766996	A	C	0.415865	ENSG00000043591	10	116000000	ENSG00000043591	N	-0.05641	0.008807	1.5017e-10
antihypertensive drug	benign neoplasm of breast	ADRB1	rs2419883	10	115778094	G	C	0.387247	ENSG00000043591	10	116000000	ENSG00000043591	N	-0.05158	0.008999	9.9253e-09
antihypertensive drug	benign neoplasm of breast	ADRB1	rs2419884	10	115778137	A	C	0.386654	ENSG00000043591	10	116000000	ENSG00000043591	N	-0.05499	0.008914	6.89839e-10
antihypertensive drug	benign neoplasm of breast	ADRB1	rs2419885	10	115832275	C	T	0.240788	ENSG00000043591	10	116000000	ENSG00000043591	N	-0.07243	0.010152	9.67871e-13
antihypertensive drug	benign neoplasm of breast	ADRB1	rs2429511	10	115801253	C	T	0.490962	ENSG00000043591	10	116000000	ENSG00000043591	N	-0.07554	0.008659	2.6712e-18
antihypertensive drug	benign neoplasm of breast	ADRB1	rs2447633	10	115966755	T	C	0.408227	ENSG00000043591	10	116000000	ENSG00000043591	N	0.10746	0.008795	2.47921e-34
antihypertensive drug	benign neoplasm of breast	ADRB1	rs2447634	10	115960479	C	A	0.185497	ENSG00000043591	10	116000000	ENSG00000043591	N	0.142556	0.011143	1.77569e-37
antihypertensive drug	benign neoplasm of breast	ADRB1	rs2480554	10	115948463	G	A	0.431061	ENSG00000043591	10	116000000	ENSG00000043591	N	-0.08029	0.008871	1.4192e-19
antihypertensive drug	benign neoplasm of breast	ADRB1	rs2480790	10	115768772	A	C	0.388589	ENSG00000043591	10	116000000	ENSG00000043591	N	-0.05544	0.008906	4.81559e-10
antihypertensive drug	benign neoplasm of breast	ADRB1	rs2480792	10	115773296	A	G	0.417559	ENSG00000043591	10	116000000	ENSG00000043591	N	-0.0562	0.008783	1.5743e-10
antihypertensive drug	benign neoplasm of breast	ADRB1	rs2484294	10	115792062	G	A	0.26674	ENSG00000043591	10	116000000	ENSG00000043591	N	-0.12847	0.009791	2.4962e-39
antihypertensive drug	benign neoplasm of breast	ADRB1	rs2530322	10	116028335	A	G	0.306536	ENSG00000043591	10	116000000	ENSG00000043591	N	0.12681	0.009392	1.52598e-41
antihypertensive drug	benign neoplasm of breast	ADRB1	rs2532825	10	115780194	A	G	0.376433	ENSG00000043591	10	116000000	ENSG00000043591	N	-0.05433	0.008941	1.2276e-09
antihypertensive drug	benign neoplasm of breast	ADRB1	rs2532826	10	115774712	G	A	0.387215	ENSG00000043591	10	116000000	ENSG00000043591	N	-0.05465	0.008912	8.66719e-10
antihypertensive drug	benign neoplasm of breast	ADRB1	rs2532827	10	115774519	C	G	0.416921	ENSG00000043591	10	116000000	ENSG00000043591	N	-0.05514	0.008804	3.791e-10
antihypertensive drug	benign neoplasm of breast	ADRB1	rs2616636	10	115972067	A	G	0.408406	ENSG00000043591	10	116000000	ENSG00000043591	N	0.106493	0.008816	1.35379e-33
antihypertensive drug	benign neoplasm of breast	ADRB1	rs2616637	10	115968431	A	C	0.408085	ENSG00000043591	10	116000000	ENSG00000043591	N	0.107807	0.008796	1.54481e-34
antihypertensive drug	benign neoplasm of breast	ADRB1	rs2616656	10	115958567	G	C	0.472598	ENSG00000043591	10	116000000	ENSG00000043591	N	-0.09348	0.008683	4.97098e-27
antihypertensive drug	benign neoplasm of breast	ADRB1	rs2616657	10	115959622	G	A	0.185636	ENSG00000043591	10	116000000	ENSG00000043591	N	0.143345	0.011139	6.77922e-38
antihypertensive drug	benign neoplasm of breast	ADRB1	rs2773469	10	115798895	A	G	0.266424	ENSG00000043591	10	116000000	ENSG00000043591	N	-0.1279	0.009774	3.97996e-39
antihypertensive drug	benign neoplasm of breast	ADRB1	rs2781810	10	116022102	C	T	0.3797	ENSG00000043591	10	116000000	ENSG00000043591	N	0.098931	0.009074	1.1176e-27
antihypertensive drug	benign neoplasm of breast	ADRB1	rs2782977	10	115875026	T	G	0.177703	ENSG00000043591	10	116000000	ENSG00000043591	N	0.146727	0.011304	1.593e-38
antihypertensive drug	benign neoplasm of breast	ADRB1	rs2782978	10	115780121	T	C	0.395096	ENSG00000043591	10	116000000	ENSG00000043591	N	0.114315	0.008859	4.28437e-38
antihypertensive drug	benign neoplasm of breast	ADRB1	rs2782979	10	115781367	T	G	0.463546	ENSG00000043591	10	116000000	ENSG00000043591	N	0.069601	0.008682	1.0889e-15
antihypertensive drug	benign neoplasm of breast	ADRB1	rs2782981	10	115781547	T	C	0.29547	ENSG00000043591	10	116000000	ENSG00000043591	N	-0.05491	0.009608	1.0983e-08
antihypertensive drug	benign neoplasm of breast	ADRB1	rs2782982	10	115788495	G	A	0.485845	ENSG00000043591	10	116000000	ENSG00000043591	N	-0.07454	0.00868	8.92698e-18
antihypertensive drug	benign neoplasm of breast	ADRB1	rs2900995	10	115777783	A	G	0.388647	ENSG00000043591	10	116000000	ENSG00000043591	N	-0.05486	0.008886	6.6752e-10
antihypertensive drug	benign neoplasm of breast	ADRB1	rs2900996	10	115778161	A	C	0.38654	ENSG00000043591	10	116000000	ENSG00000043591	N	-0.05481	0.008915	7.82681e-10
antihypertensive drug	benign neoplasm of breast	ADRB1	rs2900997	10	115790744	G	A	0.140428	ENSG00000043591	10	116000000	ENSG00000043591	N	0.101901	0.012489	3.36141e-16
antihypertensive drug	benign neoplasm of breast	ADRB1	rs2900998	10	115790823	C	G	0.138821	ENSG00000043591	10	116000000	ENSG00000043591	N	0.103046	0.012549	2.1862e-16
antihypertensive drug	benign neoplasm of breast	ADRB1	rs2927513	10	115958464	A	G	0.417491	ENSG00000043591	10	116000000	ENSG00000043591	N	0.105298	0.008785	4.2277e-33
antihypertensive drug	benign neoplasm of breast	ADRB1	rs34322536	10	115993814	A	G	0.076284	ENSG00000043591	10	116000000	ENSG00000043591	N	0.119096	0.01635	3.23111e-13
antihypertensive drug	benign neoplasm of breast	ADRB1	rs34346890	10	115790909	C	G	0.140673	ENSG00000043591	10	116000000	ENSG00000043591	N	0.101909	0.012479	3.1826e-16
antihypertensive drug	benign neoplasm of breast	ADRB1	rs35361716	10	115848797	G	A	0.344401	ENSG00000043591	10	116000000	ENSG00000043591	N	0.122138	0.009229	5.53911e-40
antihypertensive drug	benign neoplasm of breast	ADRB1	rs35818742	10	115793989	C	T	0.138436	ENSG00000043591	10	116000000	ENSG00000043591	N	0.10513	0.012536	5.00398e-17
antihypertensive drug	benign neoplasm of breast	ADRB1	rs3813719	10	115806882	T	C	0.137078	ENSG00000043591	10	116000000	ENSG00000043591	N	0.11008	0.012586	2.2027e-18
antihypertensive drug	benign neoplasm of breast	ADRB1	rs3851554	10	115821938	C	T	0.138489	ENSG00000043591	10	116000000	ENSG00000043591	N	0.106028	0.01256	3.13021e-17
antihypertensive drug	benign neoplasm of breast	ADRB1	rs3851555	10	115822101	G	T	0.138637	ENSG00000043591	10	116000000	ENSG00000043591	N	0.109256	0.012526	2.7285e-18
antihypertensive drug	benign neoplasm of breast	ADRB1	rs3851557	10	116000669	C	G	0.076168	ENSG00000043591	10	116000000	ENSG00000043591	N	0.119133	0.016361	3.2988e-13
antihypertensive drug	benign neoplasm of breast	ADRB1	rs3863275	10	115815033	A	G	0.137338	ENSG00000043591	10	116000000	ENSG00000043591	N	0.107447	0.012604	1.5307e-17
antihypertensive drug	benign neoplasm of breast	ADRB1	rs3887692	10	115982626	A	G	0.075451	ENSG00000043591	10	116000000	ENSG00000043591	N	0.118285	0.016432	6.09229e-13
antihypertensive drug	benign neoplasm of breast	ADRB1	rs3888629	10	115982753	A	C	0.075407	ENSG00000043591	10	116000000	ENSG00000043591	N	0.121427	0.0164	1.3214e-13
antihypertensive drug	benign neoplasm of breast	ADRB1	rs390261	10	115765102	G	A	0.41163	ENSG00000043591	10	116000000	ENSG00000043591	N	-0.05476	0.008821	5.36631e-10
antihypertensive drug	benign neoplasm of breast	ADRB1	rs4256930	10	115777836	A	G	0.386635	ENSG00000043591	10	116000000	ENSG00000043591	N	-0.05484	0.008914	7.65118e-10
antihypertensive drug	benign neoplasm of breast	ADRB1	rs4359161	10	115826508	A	G	0.182645	ENSG00000043591	10	116000000	ENSG00000043591	N	0.220486	0.011138	3.18474e-87
antihypertensive drug	benign neoplasm of breast	ADRB1	rs4619105	10	115795236	A	G	0.103835	ENSG00000043591	10	116000000	ENSG00000043591	N	0.342287	0.014085	1.90395e-130
antihypertensive drug	benign neoplasm of breast	ADRB1	rs476525	10	116034874	T	C	0.139754	ENSG00000043591	10	116000000	ENSG00000043591	N	0.157608	0.012624	9.0143e-36
antihypertensive drug	benign neoplasm of breast	ADRB1	rs489262	10	116018945	T	A	0.380251	ENSG00000043591	10	116000000	ENSG00000043591	N	0.105779	0.008925	2.11629e-32
antihypertensive drug	benign neoplasm of breast	ADRB1	rs4917671	10	115794895	A	G	0.1355	ENSG00000043591	10	116000000	ENSG00000043591	N	0.109408	0.012798	1.2416e-17
antihypertensive drug	benign neoplasm of breast	ADRB1	rs4917673	10	115796949	A	G	0.126959	ENSG00000043591	10	116000000	ENSG00000043591	N	0.105145	0.013035	7.2401e-16
antihypertensive drug	benign neoplasm of breast	ADRB1	rs4917674	10	115799335	T	C	0.136527	ENSG00000043591	10	116000000	ENSG00000043591	N	0.103492	0.012637	2.621e-16
antihypertensive drug	benign neoplasm of breast	ADRB1	rs4917675	10	115799477	C	T	0.242343	ENSG00000043591	10	116000000	ENSG00000043591	N	0.249181	0.01	4.82002e-137
antihypertensive drug	benign neoplasm of breast	ADRB1	rs4917676	10	115822543	C	T	0.153277	ENSG00000043591	10	116000000	ENSG00000043591	N	-0.13912	0.012104	1.42069e-30
antihypertensive drug	benign neoplasm of breast	ADRB1	rs4918881	10	115751002	T	C	0.048337	ENSG00000043591	10	116000000	ENSG00000043591	N	-0.12929	0.020368	2.1813e-10
antihypertensive drug	benign neoplasm of breast	ADRB1	rs4918884	10	115778547	A	G	0.383216	ENSG00000043591	10	116000000	ENSG00000043591	N	-0.05324	0.00893	2.4917e-09
antihypertensive drug	benign neoplasm of breast	ADRB1	rs4918885	10	115778581	T	C	0.386358	ENSG00000043591	10	116000000	ENSG00000043591	N	-0.05558	0.008916	4.55841e-10
antihypertensive drug	benign neoplasm of breast	ADRB1	rs4918886	10	115794926	C	G	0.13705	ENSG00000043591	10	116000000	ENSG00000043591	N	0.103454	0.012616	2.4039e-16
antihypertensive drug	benign neoplasm of breast	ADRB1	rs4918887	10	115820177	A	G	0.137247	ENSG00000043591	10	116000000	ENSG00000043591	N	0.111928	0.012579	5.676e-19
antihypertensive drug	benign neoplasm of breast	ADRB1	rs4918889	10	115830718	G	C	0.175106	ENSG00000043591	10	116000000	ENSG00000043591	N	0.212733	0.01154	6.98452e-76
antihypertensive drug	benign neoplasm of breast	ADRB1	rs4918894	10	116040773	C	T	0.395995	ENSG00000043591	10	116000000	ENSG00000043591	N	0.057413	0.00925	5.40741e-10
antihypertensive drug	benign neoplasm of breast	ADRB1	rs4918895	10	116043915	G	C	0.291833	ENSG00000043591	10	116000000	ENSG00000043591	N	0.05343	0.009552	2.2241e-08
antihypertensive drug	benign neoplasm of breast	ADRB1	rs526930	10	116025322	G	A	0.379665	ENSG00000043591	10	116000000	ENSG00000043591	N	0.099403	0.009054	4.82233e-28
antihypertensive drug	benign neoplasm of breast	ADRB1	rs540609	10	116040001	G	A	0.191765	ENSG00000043591	10	116000000	ENSG00000043591	N	0.160375	0.011824	6.61843e-42
antihypertensive drug	benign neoplasm of breast	ADRB1	rs55662965	10	116003544	A	G	0.076252	ENSG00000043591	10	116000000	ENSG00000043591	N	0.123215	0.016316	4.29282e-14
antihypertensive drug	benign neoplasm of breast	ADRB1	rs55683285	10	115951785	C	T	0.075602	ENSG00000043591	10	116000000	ENSG00000043591	N	0.11615	0.016418	1.4988e-12
antihypertensive drug	benign neoplasm of breast	ADRB1	rs55720524	10	115798184	T	G	0.103722	ENSG00000043591	10	116000000	ENSG00000043591	N	0.343626	0.014091	2.38435e-131
antihypertensive drug	benign neoplasm of breast	ADRB1	rs56012176	10	115793237	G	A	0.104099	ENSG00000043591	10	116000000	ENSG00000043591	N	0.34241	0.014069	7.73e-131
antihypertensive drug	benign neoplasm of breast	ADRB1	rs56041166	10	116003474	T	C	0.075614	ENSG00000043591	10	116000000	ENSG00000043591	N	0.120841	0.01638	1.6117e-13
antihypertensive drug	benign neoplasm of breast	ADRB1	rs572208	10	116019598	G	A	0.156037	ENSG00000043591	10	116000000	ENSG00000043591	N	0.15721	0.011906	8.34188e-40
antihypertensive drug	benign neoplasm of breast	ADRB1	rs58093408	10	115973468	T	C	0.076055	ENSG00000043591	10	116000000	ENSG00000043591	N	0.119188	0.016372	3.3382e-13
antihypertensive drug	benign neoplasm of breast	ADRB1	rs582413	10	115873670	C	T	0.177139	ENSG00000043591	10	116000000	ENSG00000043591	N	0.145334	0.011319	9.83813e-38
antihypertensive drug	benign neoplasm of breast	ADRB1	rs584353	10	116005064	C	A	0.409564	ENSG00000043591	10	116000000	ENSG00000043591	N	0.105499	0.00881	4.83927e-33
antihypertensive drug	benign neoplasm of breast	ADRB1	rs594751	10	115864780	T	G	0.175815	ENSG00000043591	10	116000000	ENSG00000043591	N	0.148289	0.011377	7.85948e-39
antihypertensive drug	benign neoplasm of breast	ADRB1	rs597371	10	116032519	G	A	0.449876	ENSG00000043591	10	116000000	ENSG00000043591	N	0.092968	0.008758	2.5488e-26
antihypertensive drug	benign neoplasm of breast	ADRB1	rs600295	10	115936797	G	A	0.184862	ENSG00000043591	10	116000000	ENSG00000043591	N	0.144095	0.011227	1.0494e-37
antihypertensive drug	benign neoplasm of breast	ADRB1	rs601303	10	115936546	T	G	0.183677	ENSG00000043591	10	116000000	ENSG00000043591	N	0.144374	0.011255	1.1516e-37
antihypertensive drug	benign neoplasm of breast	ADRB1	rs606682	10	115889872	G	A	0.401865	ENSG00000043591	10	116000000	ENSG00000043591	N	0.110218	0.008835	1.01951e-35
antihypertensive drug	benign neoplasm of breast	ADRB1	rs609333	10	115901572	C	G	0.178821	ENSG00000043591	10	116000000	ENSG00000043591	N	0.145819	0.011302	4.35161e-38
antihypertensive drug	benign neoplasm of breast	ADRB1	rs61191616	10	115821711	A	C	0.137352	ENSG00000043591	10	116000000	ENSG00000043591	N	0.108699	0.012603	6.4205e-18
antihypertensive drug	benign neoplasm of breast	ADRB1	rs61335308	10	115824270	G	A	0.127208	ENSG00000043591	10	116000000	ENSG00000043591	N	0.125251	0.013099	1.1528e-21
antihypertensive drug	benign neoplasm of breast	ADRB1	rs623499	10	115780369	T	G	0.43878	ENSG00000043591	10	116000000	ENSG00000043591	N	0.10088	0.008714	5.3649e-31
antihypertensive drug	benign neoplasm of breast	ADRB1	rs630051	10	116001796	C	A	0.409602	ENSG00000043591	10	116000000	ENSG00000043591	N	0.10521	0.00881	7.18286e-33
antihypertensive drug	benign neoplasm of breast	ADRB1	rs634997	10	116021753	A	G	0.379603	ENSG00000043591	10	116000000	ENSG00000043591	N	0.09889	0.009074	1.1808e-27
antihypertensive drug	benign neoplasm of breast	ADRB1	rs639813	10	116008250	C	A	0.186849	ENSG00000043591	10	116000000	ENSG00000043591	N	0.140123	0.01109	1.3471e-36
antihypertensive drug	benign neoplasm of breast	ADRB1	rs639870	10	116008299	T	C	0.184195	ENSG00000043591	10	116000000	ENSG00000043591	N	0.144128	0.011149	3.1285e-38
antihypertensive drug	benign neoplasm of breast	ADRB1	rs642602	10	115978429	T	C	0.183826	ENSG00000043591	10	116000000	ENSG00000043591	N	0.143552	0.011158	7.01122e-38
antihypertensive drug	benign neoplasm of breast	ADRB1	rs643148	10	115894242	C	T	0.178887	ENSG00000043591	10	116000000	ENSG00000043591	N	0.14657	0.011275	1.2266e-38
antihypertensive drug	benign neoplasm of breast	ADRB1	rs646294	10	116028592	T	G	0.146678	ENSG00000043591	10	116000000	ENSG00000043591	N	0.156302	0.012321	7.05252e-37
antihypertensive drug	benign neoplasm of breast	ADRB1	rs649785	10	116022753	G	C	0.511404	ENSG00000043591	10	116000000	ENSG00000043591	N	-0.08499	0.008794	4.26281e-22
antihypertensive drug	benign neoplasm of breast	ADRB1	rs657497	10	115899972	A	G	0.211492	ENSG00000043591	10	116000000	ENSG00000043591	N	0.091507	0.010666	9.57009e-18
antihypertensive drug	benign neoplasm of breast	ADRB1	rs6585257	10	115748612	A	G	0.462569	ENSG00000043591	10	116000000	ENSG00000043591	N	0.069626	0.008684	1.0748e-15
antihypertensive drug	benign neoplasm of breast	ADRB1	rs6585264	10	115849597	C	T	0.380889	ENSG00000043591	10	116000000	ENSG00000043591	N	0.114034	0.008919	1.97329e-37
antihypertensive drug	benign neoplasm of breast	ADRB1	rs6585265	10	115849725	T	C	0.360627	ENSG00000043591	10	116000000	ENSG00000043591	N	0.067664	0.0099	8.20048e-12
antihypertensive drug	benign neoplasm of breast	ADRB1	rs6585266	10	115929148	G	T	0.406684	ENSG00000043591	10	116000000	ENSG00000043591	N	0.106685	0.008877	2.85108e-33
antihypertensive drug	benign neoplasm of breast	ADRB1	rs659280	10	115899581	G	A	0.164231	ENSG00000043591	10	116000000	ENSG00000043591	N	0.076827	0.011764	6.55069e-11
antihypertensive drug	benign neoplasm of breast	ADRB1	rs660101	10	115896451	C	G	0.40091	ENSG00000043591	10	116000000	ENSG00000043591	N	0.110616	0.008839	6.18088e-36
antihypertensive drug	benign neoplasm of breast	ADRB1	rs660601	10	115896583	A	G	0.474232	ENSG00000043591	10	116000000	ENSG00000043591	N	-0.09369	0.008737	7.85319e-27
antihypertensive drug	benign neoplasm of breast	ADRB1	rs666429	10	115990783	G	A	0.408919	ENSG00000043591	10	116000000	ENSG00000043591	N	0.106117	0.008812	2.14232e-33
antihypertensive drug	benign neoplasm of breast	ADRB1	rs667561	10	116016472	G	A	0.510816	ENSG00000043591	10	116000000	ENSG00000043591	N	-0.09111	0.008673	8.17491e-26
antihypertensive drug	benign neoplasm of breast	ADRB1	rs67234920	10	115782061	A	G	0.105946	ENSG00000043591	10	116000000	ENSG00000043591	N	0.093221	0.014105	3.86399e-11
antihypertensive drug	benign neoplasm of breast	ADRB1	rs672785	10	116003053	C	T	0.408809	ENSG00000043591	10	116000000	ENSG00000043591	N	0.106276	0.008793	1.2554e-33
antihypertensive drug	benign neoplasm of breast	ADRB1	rs675298	10	115920298	T	C	0.178425	ENSG00000043591	10	116000000	ENSG00000043591	N	0.14772	0.011356	1.1048e-38
antihypertensive drug	benign neoplasm of breast	ADRB1	rs677062	10	115853630	T	C	0.171343	ENSG00000043591	10	116000000	ENSG00000043591	N	0.155052	0.011492	1.74311e-41
antihypertensive drug	benign neoplasm of breast	ADRB1	rs67728379	10	115782424	G	C	0.10587	ENSG00000043591	10	116000000	ENSG00000043591	N	0.092654	0.01411	5.14081e-11
antihypertensive drug	benign neoplasm of breast	ADRB1	rs678669	10	115764032	C	T	0.412079	ENSG00000043591	10	116000000	ENSG00000043591	N	-0.05319	0.008801	1.509e-09
antihypertensive drug	benign neoplasm of breast	ADRB1	rs68122733	10	115831533	G	A	0.173319	ENSG00000043591	10	116000000	ENSG00000043591	N	0.21266	0.011587	3.12382e-75
antihypertensive drug	benign neoplasm of breast	ADRB1	rs682836	10	115893434	G	A	0.476606	ENSG00000043591	10	116000000	ENSG00000043591	N	-0.095	0.00866	5.31546e-28
antihypertensive drug	benign neoplasm of breast	ADRB1	rs686239	10	115844949	T	C	0.142542	ENSG00000043591	10	116000000	ENSG00000043591	N	0.216285	0.012405	4.46e-68
antihypertensive drug	benign neoplasm of breast	ADRB1	rs7069673	10	115783466	C	T	0.105908	ENSG00000043591	10	116000000	ENSG00000043591	N	0.092337	0.014107	5.93359e-11
antihypertensive drug	benign neoplasm of breast	ADRB1	rs7070157	10	115783832	C	T	0.105904	ENSG00000043591	10	116000000	ENSG00000043591	N	0.091897	0.014107	7.30782e-11
antihypertensive drug	benign neoplasm of breast	ADRB1	rs7074495	10	115793787	C	A	0.240328	ENSG00000043591	10	116000000	ENSG00000043591	N	0.247517	0.010053	7.49042e-134
antihypertensive drug	benign neoplasm of breast	ADRB1	rs7075063	10	116007131	T	C	0.077067	ENSG00000043591	10	116000000	ENSG00000043591	N	0.121137	0.016274	9.783e-14
antihypertensive drug	benign neoplasm of breast	ADRB1	rs7076871	10	115842297	T	C	0.334642	ENSG00000043591	10	116000000	ENSG00000043591	N	-0.05346	0.0092	6.21751e-09
antihypertensive drug	benign neoplasm of breast	ADRB1	rs7076938	10	115789375	C	T	0.266239	ENSG00000043591	10	116000000	ENSG00000043591	N	-0.12862	0.009869	7.90068e-39
antihypertensive drug	benign neoplasm of breast	ADRB1	rs7078339	10	115837395	A	G	0.455109	ENSG00000043591	10	116000000	ENSG00000043591	N	-0.09854	0.008684	7.6401e-30
antihypertensive drug	benign neoplasm of breast	ADRB1	rs7079542	10	115794898	G	A	0.103665	ENSG00000043591	10	116000000	ENSG00000043591	N	0.342337	0.014096	2.68982e-130
antihypertensive drug	benign neoplasm of breast	ADRB1	rs7080509	10	115849765	G	A	0.336624	ENSG00000043591	10	116000000	ENSG00000043591	N	0.071201	0.010059	1.4562e-12
antihypertensive drug	benign neoplasm of breast	ADRB1	rs7080511	10	115849731	A	C	0.358778	ENSG00000043591	10	116000000	ENSG00000043591	N	0.07012	0.010024	2.64501e-12
antihypertensive drug	benign neoplasm of breast	ADRB1	rs7080644	10	115849796	T	C	0.355305	ENSG00000043591	10	116000000	ENSG00000043591	N	0.073952	0.00993	9.5342e-14
antihypertensive drug	benign neoplasm of breast	ADRB1	rs7083211	10	115838431	A	T	0.449379	ENSG00000043591	10	116000000	ENSG00000043591	N	-0.0957	0.008714	4.62369e-28
antihypertensive drug	benign neoplasm of breast	ADRB1	rs7085562	10	115755904	G	A	0.456838	ENSG00000043591	10	116000000	ENSG00000043591	N	0.075626	0.00869	3.23791e-18
antihypertensive drug	benign neoplasm of breast	ADRB1	rs7087846	10	115769919	C	T	0.390018	ENSG00000043591	10	116000000	ENSG00000043591	N	-0.05546	0.008881	4.2326e-10
antihypertensive drug	benign neoplasm of breast	ADRB1	rs7090339	10	115784493	G	A	0.141043	ENSG00000043591	10	116000000	ENSG00000043591	N	0.104051	0.012438	5.97081e-17
antihypertensive drug	benign neoplasm of breast	ADRB1	rs7090717	10	115784692	T	C	0.140994	ENSG00000043591	10	116000000	ENSG00000043591	N	0.101588	0.012467	3.6877e-16
antihypertensive drug	benign neoplasm of breast	ADRB1	rs7093444	10	115794324	C	T	0.139843	ENSG00000043591	10	116000000	ENSG00000043591	N	0.102206	0.01251	3.08901e-16
antihypertensive drug	benign neoplasm of breast	ADRB1	rs7096104	10	115786214	T	A	0.141032	ENSG00000043591	10	116000000	ENSG00000043591	N	0.102383	0.012466	2.15369e-16
antihypertensive drug	benign neoplasm of breast	ADRB1	rs7098512	10	115849742	C	T	0.359019	ENSG00000043591	10	116000000	ENSG00000043591	N	0.06811	0.009909	6.26889e-12
antihypertensive drug	benign neoplasm of breast	ADRB1	rs7098598	10	115828842	T	C	0.236855	ENSG00000043591	10	116000000	ENSG00000043591	N	-0.0712	0.010374	6.71459e-12
antihypertensive drug	benign neoplasm of breast	ADRB1	rs717368	10	115707296	G	A	0.090216	ENSG00000043591	10	116000000	ENSG00000043591	N	-0.08795	0.015348	1.0008e-08
antihypertensive drug	benign neoplasm of breast	ADRB1	rs72823013	10	115786233	A	G	0.103593	ENSG00000043591	10	116000000	ENSG00000043591	N	0.339398	0.014103	5.70448e-128
antihypertensive drug	benign neoplasm of breast	ADRB1	rs72823014	10	115786236	A	G	0.103952	ENSG00000043591	10	116000000	ENSG00000043591	N	0.33702	0.014083	1.45743e-126
antihypertensive drug	benign neoplasm of breast	ADRB1	rs72823015	10	115786611	T	G	0.104061	ENSG00000043591	10	116000000	ENSG00000043591	N	0.341002	0.014072	1.02368e-129
antihypertensive drug	benign neoplasm of breast	ADRB1	rs72823016	10	115788111	C	T	0.104118	ENSG00000043591	10	116000000	ENSG00000043591	N	0.34113	0.014069	7.07726e-130
antihypertensive drug	benign neoplasm of breast	ADRB1	rs72823017	10	115795225	A	G	0.103854	ENSG00000043591	10	116000000	ENSG00000043591	N	0.343141	0.014083	4.00092e-131
antihypertensive drug	benign neoplasm of breast	ADRB1	rs72823019	10	115795716	A	C	0.025202	ENSG00000043591	10	116000000	ENSG00000043591	N	0.421564	0.028919	3.89991e-48
antihypertensive drug	benign neoplasm of breast	ADRB1	rs72823020	10	115797947	A	T	0.112904	ENSG00000043591	10	116000000	ENSG00000043591	N	0.286078	0.014181	1.66353e-90
antihypertensive drug	benign neoplasm of breast	ADRB1	rs72823039	10	115864299	A	G	0.038344	ENSG00000043591	10	116000000	ENSG00000043591	N	0.28753	0.023391	9.97528e-35
antihypertensive drug	benign neoplasm of breast	ADRB1	rs72823046	10	115909057	C	T	0.171842	ENSG00000043591	10	116000000	ENSG00000043591	N	0.149839	0.011555	1.85819e-38
antihypertensive drug	benign neoplasm of breast	ADRB1	rs730473	10	115754129	T	G	0.47253	ENSG00000043591	10	116000000	ENSG00000043591	N	0.074055	0.008746	2.50499e-17
antihypertensive drug	benign neoplasm of breast	ADRB1	rs7350419	10	115765396	A	G	0.381587	ENSG00000043591	10	116000000	ENSG00000043591	N	-0.0542	0.008937	1.3163e-09
antihypertensive drug	benign neoplasm of breast	ADRB1	rs740744	10	115827840	C	G	0.239856	ENSG00000043591	10	116000000	ENSG00000043591	N	-0.07075	0.010329	7.40567e-12
antihypertensive drug	benign neoplasm of breast	ADRB1	rs740746	10	115792787	G	A	0.266602	ENSG00000043591	10	116000000	ENSG00000043591	N	-0.12776	0.009772	4.62405e-39
antihypertensive drug	benign neoplasm of breast	ADRB1	rs74236192	10	115996660	A	G	0.184744	ENSG00000043591	10	116000000	ENSG00000043591	N	0.141771	0.011161	5.76384e-37
antihypertensive drug	benign neoplasm of breast	ADRB1	rs74236194	10	116013101	T	C	0.078137	ENSG00000043591	10	116000000	ENSG00000043591	N	0.10733	0.016332	4.97769e-11
antihypertensive drug	benign neoplasm of breast	ADRB1	rs74236195	10	116027555	G	C	0.075117	ENSG00000043591	10	116000000	ENSG00000043591	N	0.11516	0.016468	2.68689e-12
antihypertensive drug	benign neoplasm of breast	ADRB1	rs74613308	10	115964736	G	A	0.07581	ENSG00000043591	10	116000000	ENSG00000043591	N	0.116983	0.016397	9.72097e-13
antihypertensive drug	benign neoplasm of breast	ADRB1	rs7476308	10	115813347	T	G	0.138948	ENSG00000043591	10	116000000	ENSG00000043591	N	0.106992	0.012543	1.4635e-17
antihypertensive drug	benign neoplasm of breast	ADRB1	rs75362186	10	115918168	C	T	0.073828	ENSG00000043591	10	116000000	ENSG00000043591	N	0.123561	0.016596	9.6798e-14
antihypertensive drug	benign neoplasm of breast	ADRB1	rs758586	10	115767540	C	T	0.388684	ENSG00000043591	10	116000000	ENSG00000043591	N	-0.05479	0.008886	7.00389e-10
antihypertensive drug	benign neoplasm of breast	ADRB1	rs758587	10	115767296	A	T	0.387956	ENSG00000043591	10	116000000	ENSG00000043591	N	-0.05602	0.008908	3.1952e-10
antihypertensive drug	benign neoplasm of breast	ADRB1	rs75971578	10	115763271	A	G	0.03301	ENSG00000043591	10	116000000	ENSG00000043591	N	-0.14953	0.025517	4.62311e-09
antihypertensive drug	benign neoplasm of breast	ADRB1	rs76235992	10	115914293	A	G	0.073828	ENSG00000043591	10	116000000	ENSG00000043591	N	0.122896	0.016596	1.3115e-13
antihypertensive drug	benign neoplasm of breast	ADRB1	rs76468627	10	116033892	T	C	0.074975	ENSG00000043591	10	116000000	ENSG00000043591	N	0.114055	0.016483	4.5292e-12
antihypertensive drug	benign neoplasm of breast	ADRB1	rs77030796	10	115748636	T	G	0.050201	ENSG00000043591	10	116000000	ENSG00000043591	N	-0.12843	0.020003	1.3574e-10
antihypertensive drug	benign neoplasm of breast	ADRB1	rs77083475	10	115765269	A	G	0.418621	ENSG00000043591	10	116000000	ENSG00000043591	N	-0.05276	0.008795	1.9927e-09
antihypertensive drug	benign neoplasm of breast	ADRB1	rs77334369	10	115782368	A	G	0.103107	ENSG00000043591	10	116000000	ENSG00000043591	N	0.093977	0.014276	4.61051e-11
antihypertensive drug	benign neoplasm of breast	ADRB1	rs77625645	10	116022007	G	A	0.075136	ENSG00000043591	10	116000000	ENSG00000043591	N	0.11634	0.016465	1.5946e-12
antihypertensive drug	benign neoplasm of breast	ADRB1	rs77768243	10	115782367	C	T	0.103032	ENSG00000043591	10	116000000	ENSG00000043591	N	0.093872	0.014281	4.91789e-11
antihypertensive drug	benign neoplasm of breast	ADRB1	rs78130910	10	116021805	T	C	0.075309	ENSG00000043591	10	116000000	ENSG00000043591	N	0.116858	0.016448	1.205e-12
antihypertensive drug	benign neoplasm of breast	ADRB1	rs78356924	10	116010832	T	C	0.051678	ENSG00000043591	10	116000000	ENSG00000043591	N	0.15055	0.02077	4.21719e-13
antihypertensive drug	benign neoplasm of breast	ADRB1	rs78833131	10	115849782	C	T	0.33355	ENSG00000043591	10	116000000	ENSG00000043591	N	0.07786	0.010195	2.22341e-14
antihypertensive drug	benign neoplasm of breast	ADRB1	rs7895363	10	115793001	G	A	0.140428	ENSG00000043591	10	116000000	ENSG00000043591	N	0.101891	0.012489	3.3837e-16
antihypertensive drug	benign neoplasm of breast	ADRB1	rs78983771	10	115749276	G	A	0.014795	ENSG00000043591	10	116000000	ENSG00000043591	N	0.819722	0.092226	6.21068e-19
antihypertensive drug	benign neoplasm of breast	ADRB1	rs7901584	10	115849257	G	A	0.533118	ENSG00000043591	10	116000000	ENSG00000043591	N	-0.10122	0.008687	2.2466e-31
antihypertensive drug	benign neoplasm of breast	ADRB1	rs7902330	10	115915526	A	T	0.073847	ENSG00000043591	10	116000000	ENSG00000043591	N	0.123807	0.016594	8.58677e-14
antihypertensive drug	benign neoplasm of breast	ADRB1	rs7902873	10	115894959	C	G	0.43104	ENSG00000043591	10	116000000	ENSG00000043591	N	-0.08434	0.008794	8.75744e-22
antihypertensive drug	benign neoplasm of breast	ADRB1	rs7905846	10	115850176	A	G	0.382051	ENSG00000043591	10	116000000	ENSG00000043591	N	0.115242	0.008893	2.11698e-38
antihypertensive drug	benign neoplasm of breast	ADRB1	rs7907426	10	115808264	C	A	0.1389	ENSG00000043591	10	116000000	ENSG00000043591	N	0.109371	0.012516	2.36849e-18
antihypertensive drug	benign neoplasm of breast	ADRB1	rs7911312	10	115771504	T	C	0.418119	ENSG00000043591	10	116000000	ENSG00000043591	N	-0.05287	0.008884	2.6716e-09
antihypertensive drug	benign neoplasm of breast	ADRB1	rs7915120	10	115785245	G	A	0.246608	ENSG00000043591	10	116000000	ENSG00000043591	N	0.244287	0.009945	3.02001e-133
antihypertensive drug	benign neoplasm of breast	ADRB1	rs7917421	10	115797866	G	A	0.136721	ENSG00000043591	10	116000000	ENSG00000043591	N	0.106804	0.012601	2.3307e-17
antihypertensive drug	benign neoplasm of breast	ADRB1	rs7917869	10	115849223	C	T	0.376864	ENSG00000043591	10	116000000	ENSG00000043591	N	0.116638	0.008938	6.35466e-39
antihypertensive drug	benign neoplasm of breast	ADRB1	rs7917912	10	115798187	T	C	0.13688	ENSG00000043591	10	116000000	ENSG00000043591	N	0.104507	0.012623	1.238e-16
antihypertensive drug	benign neoplasm of breast	ADRB1	rs7919873	10	115810668	C	A	0.139051	ENSG00000043591	10	116000000	ENSG00000043591	N	0.109387	0.012511	2.25801e-18
antihypertensive drug	benign neoplasm of breast	ADRB1	rs7920400	10	115811141	G	A	0.138412	ENSG00000043591	10	116000000	ENSG00000043591	N	0.109715	0.012535	2.0812e-18
antihypertensive drug	benign neoplasm of breast	ADRB1	rs7921036	10	115774142	T	C	0.419388	ENSG00000043591	10	116000000	ENSG00000043591	N	-0.05534	0.008778	2.8894e-10
antihypertensive drug	benign neoplasm of breast	ADRB1	rs7922061	10	115822025	G	A	0.13856	ENSG00000043591	10	116000000	ENSG00000043591	N	0.106316	0.012557	2.53089e-17
antihypertensive drug	benign neoplasm of breast	ADRB1	rs7922287	10	115850305	A	T	0.381707	ENSG00000043591	10	116000000	ENSG00000043591	N	0.114171	0.008929	1.95821e-37
antihypertensive drug	benign neoplasm of breast	ADRB1	rs79327327	10	115847055	G	A	0.057725	ENSG00000043591	10	116000000	ENSG00000043591	N	0.183503	0.018553	4.55458e-23
antihypertensive drug	benign neoplasm of breast	ADRB1	rs79352661	10	115942905	C	T	0.044225	ENSG00000043591	10	116000000	ENSG00000043591	N	-0.12088	0.022118	4.62911e-08
antihypertensive drug	benign neoplasm of breast	ADRB1	rs79972777	10	115962455	G	A	0.03908	ENSG00000043591	10	116000000	ENSG00000043591	N	0.285394	0.023332	2.10232e-34
antihypertensive drug	benign neoplasm of breast	ADRB1	rs80128970	10	115851893	A	G	0.067092	ENSG00000043591	10	116000000	ENSG00000043591	N	0.145712	0.017452	6.8727e-17
antihypertensive drug	benign neoplasm of breast	ADRB1	rs855715	10	115823524	T	G	0.105748	ENSG00000043591	10	116000000	ENSG00000043591	N	-0.12265	0.014846	1.4397e-16
antihypertensive drug	benign neoplasm of breast	ADRB1	rs9421158	10	115775432	C	T	0.387637	ENSG00000043591	10	116000000	ENSG00000043591	N	-0.05476	0.008911	7.9662e-10
antihypertensive drug	benign neoplasm of breast	ADRB1	rs9663133	10	115788312	A	C	0.140447	ENSG00000043591	10	116000000	ENSG00000043591	N	0.10264	0.012487	2.0418e-16
antihypertensive drug	benign neoplasm of breast	ADRB1	rs9664370	10	115788553	G	A	0.140685	ENSG00000043591	10	116000000	ENSG00000043591	N	0.104174	0.012451	5.93048e-17
antihypertensive drug	benign neoplasm of breast	ADRB1	rs9665610	10	116008464	A	T	0.076774	ENSG00000043591	10	116000000	ENSG00000043591	N	0.121084	0.01642	1.6558e-13
antihypertensive drug	benign neoplasm of breast	ADRB1	rs998334	10	115967012	A	G	0.408245	ENSG00000043591	10	116000000	ENSG00000043591	N	0.107379	0.008795	2.77607e-34
antihypertensive drug	benign neoplasm of breast	CACNA1D	rs11130376	3	53705350	T	C	0.169378	ENSG00000157388	3	53687586	ENSG00000157388	N	-0.07468	0.010602	1.8653e-12
antihypertensive drug	benign neoplasm of breast	CACNA1D	rs11130377	3	53722874	C	T	0.292082	ENSG00000157388	3	53687586	ENSG00000157388	N	-0.06601	0.008728	3.93881e-14
antihypertensive drug	benign neoplasm of breast	CACNA1D	rs11707976	3	53668708	G	A	0.19612	ENSG00000157388	3	53687586	ENSG00000157388	N	-0.07945	0.010013	2.10499e-15
antihypertensive drug	benign neoplasm of breast	CACNA1D	rs11709171	3	53669904	C	A	0.191987	ENSG00000157388	3	53687586	ENSG00000157388	N	-0.07937	0.010095	3.76239e-15
antihypertensive drug	benign neoplasm of breast	CACNA1D	rs11709565	3	53689494	C	T	0.20097	ENSG00000157388	3	53687586	ENSG00000157388	N	-0.08315	0.00992	5.18588e-17
antihypertensive drug	benign neoplasm of breast	CACNA1D	rs11711045	3	53711836	G	A	0.28212	ENSG00000157388	3	53687586	ENSG00000157388	N	-0.06547	0.008835	1.263e-13
antihypertensive drug	benign neoplasm of breast	CACNA1D	rs11711142	3	53712091	G	A	0.279605	ENSG00000157388	3	53687586	ENSG00000157388	N	-0.0659	0.008844	9.22154e-14
antihypertensive drug	benign neoplasm of breast	CACNA1D	rs11712998	3	53688958	G	A	0.200932	ENSG00000157388	3	53687586	ENSG00000157388	N	-0.0831	0.009921	5.485e-17
antihypertensive drug	benign neoplasm of breast	CACNA1D	rs11713811	3	53693070	C	T	0.197347	ENSG00000157388	3	53687586	ENSG00000157388	N	-0.08136	0.009989	3.7866e-16
antihypertensive drug	benign neoplasm of breast	CACNA1D	rs11715072	3	53720793	G	A	0.292919	ENSG00000157388	3	53687586	ENSG00000157388	N	-0.06678	0.008737	2.1123e-14
antihypertensive drug	benign neoplasm of breast	CACNA1D	rs11719110	3	53682175	C	G	0.200476	ENSG00000157388	3	53687586	ENSG00000157388	N	-0.08132	0.00993	2.62099e-16
antihypertensive drug	benign neoplasm of breast	CACNA1D	rs11720002	3	53709642	C	T	0.281001	ENSG00000157388	3	53687586	ENSG00000157388	N	-0.06614	0.008846	7.6619e-14
antihypertensive drug	benign neoplasm of breast	CACNA1D	rs11721212	3	53639939	C	T	0.24144	ENSG00000157388	3	53687586	ENSG00000157388	N	-0.06786	0.009292	2.82259e-13
antihypertensive drug	benign neoplasm of breast	CACNA1D	rs11915489	3	53706591	C	T	0.197392	ENSG00000157388	3	53687586	ENSG00000157388	N	-0.08162	0.009988	3.03821e-16
antihypertensive drug	benign neoplasm of breast	CACNA1D	rs11925053	3	53716755	G	A	0.29116	ENSG00000157388	3	53687586	ENSG00000157388	N	-0.0673	0.008752	1.47599e-14
antihypertensive drug	benign neoplasm of breast	CACNA1D	rs1380605	3	53738774	C	T	0.444467	ENSG00000157388	3	53687586	ENSG00000157388	N	0.048976	0.00799	8.80998e-10
antihypertensive drug	benign neoplasm of breast	CACNA1D	rs1460118	3	53709851	C	T	0.331617	ENSG00000157388	3	53687586	ENSG00000157388	N	-0.07513	0.008427	4.85179e-19
antihypertensive drug	benign neoplasm of breast	CACNA1D	rs1483986	3	53413979	C	T	0.467989	ENSG00000157388	3	53687586	ENSG00000157388	N	0.044033	0.007973	3.3326e-08
antihypertensive drug	benign neoplasm of breast	CACNA1D	rs17237537	3	53662336	G	C	0.191032	ENSG00000157388	3	53687586	ENSG00000157388	N	-0.07926	0.010114	4.607e-15
antihypertensive drug	benign neoplasm of breast	CACNA1D	rs17238364	3	53711101	C	A	0.300128	ENSG00000157388	3	53687586	ENSG00000157388	N	-0.06615	0.008676	2.44789e-14
antihypertensive drug	benign neoplasm of breast	CACNA1D	rs17309406	3	53638711	G	T	0.243885	ENSG00000157388	3	53687586	ENSG00000157388	N	-0.06682	0.00926	5.35389e-13
antihypertensive drug	benign neoplasm of breast	CACNA1D	rs1870564	3	53716801	T	C	0.290909	ENSG00000157388	3	53687586	ENSG00000157388	N	-0.06649	0.008739	2.7794e-14
antihypertensive drug	benign neoplasm of breast	CACNA1D	rs2101397	3	53498942	A	G	0.500495	ENSG00000157388	3	53687586	ENSG00000157388	N	-0.04761	0.007983	2.4644e-09
antihypertensive drug	benign neoplasm of breast	CACNA1D	rs2612015	3	53742331	G	T	0.350971	ENSG00000157388	3	53687586	ENSG00000157388	N	0.059195	0.008317	1.0998e-12
antihypertensive drug	benign neoplasm of breast	CACNA1D	rs2612016	3	53734453	C	G	0.33161	ENSG00000157388	3	53687586	ENSG00000157388	N	-0.06363	0.008446	4.94357e-14
antihypertensive drug	benign neoplasm of breast	CACNA1D	rs2633731	3	53738424	T	C	0.365403	ENSG00000157388	3	53687586	ENSG00000157388	N	0.049062	0.008245	2.6749e-09
antihypertensive drug	benign neoplasm of breast	CACNA1D	rs2680663	3	53735299	G	A	0.329695	ENSG00000157388	3	53687586	ENSG00000157388	N	-0.06264	0.00846	1.3194e-13
antihypertensive drug	benign neoplasm of breast	CACNA1D	rs2965048	3	53507121	G	T	0.468776	ENSG00000157388	3	53687586	ENSG00000157388	N	-0.04417	0.007972	3.0075e-08
antihypertensive drug	benign neoplasm of breast	CACNA1D	rs312482	3	53523785	A	T	0.499599	ENSG00000157388	3	53687586	ENSG00000157388	N	-0.04972	0.007997	5.0546e-10
antihypertensive drug	benign neoplasm of breast	CACNA1D	rs34636653	3	53424876	C	G	0.467482	ENSG00000157388	3	53687586	ENSG00000157388	N	0.043992	0.007973	3.4327e-08
antihypertensive drug	benign neoplasm of breast	CACNA1D	rs3774524	3	53702395	G	A	0.20482	ENSG00000157388	3	53687586	ENSG00000157388	N	-0.08226	0.00985	6.75732e-17
antihypertensive drug	benign neoplasm of breast	CACNA1D	rs3774532	3	53737866	A	C	0.304863	ENSG00000157388	3	53687586	ENSG00000157388	N	-0.0845	0.008678	2.1089e-22
antihypertensive drug	benign neoplasm of breast	CACNA1D	rs3774533	3	53738320	G	A	0.444321	ENSG00000157388	3	53687586	ENSG00000157388	N	0.048295	0.008005	1.6094e-09
antihypertensive drug	benign neoplasm of breast	CACNA1D	rs3774534	3	53738417	A	G	0.441448	ENSG00000157388	3	53687586	ENSG00000157388	N	0.049181	0.007995	7.68988e-10
antihypertensive drug	benign neoplasm of breast	CACNA1D	rs4687727	3	53422146	G	T	0.467576	ENSG00000157388	3	53687586	ENSG00000157388	N	0.044233	0.007973	2.8863e-08
antihypertensive drug	benign neoplasm of breast	CACNA1D	rs523094	3	53497145	C	T	0.467274	ENSG00000157388	3	53687586	ENSG00000157388	N	-0.04422	0.007973	2.9261e-08
antihypertensive drug	benign neoplasm of breast	CACNA1D	rs55999888	3	53641581	T	C	0.308561	ENSG00000157388	3	53687586	ENSG00000157388	N	-0.04807	0.008596	2.2473e-08
antihypertensive drug	benign neoplasm of breast	CACNA1D	rs56152532	3	53622289	A	T	0.228792	ENSG00000157388	3	53687586	ENSG00000157388	N	-0.05961	0.00957	4.69419e-10
antihypertensive drug	benign neoplasm of breast	CACNA1D	rs578318	3	53489106	A	G	0.466898	ENSG00000157388	3	53687586	ENSG00000157388	N	-0.0436	0.007973	4.53599e-08
antihypertensive drug	benign neoplasm of breast	CACNA1D	rs58086880	3	53711642	C	T	0.280575	ENSG00000157388	3	53687586	ENSG00000157388	N	-0.06586	0.008851	1.0008e-13
antihypertensive drug	benign neoplasm of breast	CACNA1D	rs60385590	3	53630199	A	C	0.244711	ENSG00000157388	3	53687586	ENSG00000157388	N	-0.05797	0.009283	4.2434e-10
antihypertensive drug	benign neoplasm of breast	CACNA1D	rs60529666	3	53718260	G	T	0.290001	ENSG00000157388	3	53687586	ENSG00000157388	N	-0.068	0.008762	8.42624e-15
antihypertensive drug	benign neoplasm of breast	CACNA1D	rs6445597	3	53734531	A	G	0.330377	ENSG00000157388	3	53687586	ENSG00000157388	N	-0.06264	0.008438	1.1398e-13
antihypertensive drug	benign neoplasm of breast	CACNA1D	rs6780648	3	53718234	C	T	0.293383	ENSG00000157388	3	53687586	ENSG00000157388	N	-0.06868	0.008732	3.68508e-15
antihypertensive drug	benign neoplasm of breast	CACNA1D	rs6783810	3	53424056	T	C	0.468281	ENSG00000157388	3	53687586	ENSG00000157388	N	0.043883	0.007957	3.49179e-08
antihypertensive drug	benign neoplasm of breast	CACNA1D	rs6804675	3	53701137	A	T	0.201816	ENSG00000157388	3	53687586	ENSG00000157388	N	-0.08284	0.009905	6.11431e-17
antihypertensive drug	benign neoplasm of breast	CACNA1D	rs6809164	3	53712910	G	T	0.277763	ENSG00000157388	3	53687586	ENSG00000157388	N	-0.06456	0.008862	3.20719e-13
antihypertensive drug	benign neoplasm of breast	CACNA1D	rs7340705	3	53734443	C	T	0.334718	ENSG00000157388	3	53687586	ENSG00000157388	N	-0.06354	0.00841	4.19498e-14
antihypertensive drug	benign neoplasm of breast	CACNA1D	rs75940076	3	53717956	A	G	0.12111	ENSG00000157388	3	53687586	ENSG00000157388	N	-0.0717	0.012257	4.92159e-09
antihypertensive drug	benign neoplasm of breast	CACNA1D	rs76497270	3	53427513	C	G	0.467559	ENSG00000157388	3	53687586	ENSG00000157388	N	0.043837	0.007972	3.82819e-08
antihypertensive drug	benign neoplasm of breast	CACNA1D	rs76798021	3	53734195	T	A	0.214601	ENSG00000157388	3	53687586	ENSG00000157388	N	-0.08379	0.009683	5.00749e-18
antihypertensive drug	benign neoplasm of breast	CACNA1D	rs76832750	3	53715891	G	A	0.291266	ENSG00000157388	3	53687586	ENSG00000157388	N	-0.06744	0.008751	1.29821e-14
antihypertensive drug	benign neoplasm of breast	CACNA1D	rs76892707	3	53716045	G	A	0.291029	ENSG00000157388	3	53687586	ENSG00000157388	N	-0.06665	0.008737	2.37321e-14
antihypertensive drug	benign neoplasm of breast	CACNA1D	rs898411	3	53716912	C	T	0.290954	ENSG00000157388	3	53687586	ENSG00000157388	N	-0.06638	0.008738	3.03071e-14
antihypertensive drug	benign neoplasm of breast	CACNA1D	rs9819463	3	53672471	C	T	0.200513	ENSG00000157388	3	53687586	ENSG00000157388	N	-0.08088	0.009929	3.79281e-16
antihypertensive drug	benign neoplasm of breast	CACNA1D	rs9830632	3	53735766	G	A	0.290898	ENSG00000157388	3	53687586	ENSG00000157388	N	-0.08508	0.008734	1.99591e-22
antihypertensive drug	benign neoplasm of breast	CACNA1D	rs9841978	3	53730735	A	G	0.328648	ENSG00000157388	3	53687586	ENSG00000157388	N	-0.06374	0.008449	4.57868e-14
antihypertensive drug	benign neoplasm of breast	SLC12A1	rs10152424	15	48591987	A	C	0.216318	ENSG00000074803	15	48540068	ENSG00000074803	N	1.14954	0.010879	0
antihypertensive drug	benign neoplasm of breast	SLC12A1	rs10163162	15	48558531	G	C	0.205771	ENSG00000074803	15	48540068	ENSG00000074803	N	1.09664	0.011619	0
antihypertensive drug	benign neoplasm of breast	SLC12A1	rs1018148	15	48903126	A	G	0.0907	ENSG00000074803	15	48540068	ENSG00000074803	N	0.313808	0.020823	2.54342e-51
antihypertensive drug	benign neoplasm of breast	SLC12A1	rs1025199	15	48339506	C	A	0.415949	ENSG00000074803	15	48540068	ENSG00000074803	N	0.080689	0.012213	3.9272e-11
antihypertensive drug	benign neoplasm of breast	SLC12A1	rs1025200	15	48298321	G	A	0.205568	ENSG00000074803	15	48540068	ENSG00000074803	N	-0.09289	0.0149	4.5409e-10
antihypertensive drug	benign neoplasm of breast	SLC12A1	rs1030399	15	48298249	C	T	0.205137	ENSG00000074803	15	48540068	ENSG00000074803	N	-0.09249	0.014912	5.54669e-10
antihypertensive drug	benign neoplasm of breast	SLC12A1	rs1036476	15	48914775	C	T	0.091191	ENSG00000074803	15	48540068	ENSG00000074803	N	0.314097	0.020771	1.1667e-51
antihypertensive drug	benign neoplasm of breast	SLC12A1	rs1036477	15	48914926	G	A	0.108656	ENSG00000074803	15	48540068	ENSG00000074803	N	0.290245	0.019215	1.4965e-51
antihypertensive drug	benign neoplasm of breast	SLC12A1	rs10444797	15	48846256	A	G	0.047041	ENSG00000074803	15	48540068	ENSG00000074803	N	-0.22187	0.039822	2.5241e-08
antihypertensive drug	benign neoplasm of breast	SLC12A1	rs10519169	15	48665026	G	A	0.207015	ENSG00000074803	15	48540068	ENSG00000074803	N	1.20921	0.010733	0
antihypertensive drug	benign neoplasm of breast	SLC12A1	rs10519170	15	48686175	G	A	0.114529	ENSG00000074803	15	48540068	ENSG00000074803	N	0.40871	0.018609	6.53466e-107
antihypertensive drug	benign neoplasm of breast	SLC12A1	rs10519174	15	48734624	G	A	0.316568	ENSG00000074803	15	48540068	ENSG00000074803	N	0.204149	0.013006	1.5857e-55
antihypertensive drug	benign neoplasm of breast	SLC12A1	rs10519187	15	48896086	A	T	0.146492	ENSG00000074803	15	48540068	ENSG00000074803	N	-0.25312	0.016914	1.247e-50
antihypertensive drug	benign neoplasm of breast	SLC12A1	rs10744953	15	48859966	T	C	0.092589	ENSG00000074803	15	48540068	ENSG00000074803	N	0.303992	0.020639	4.17404e-49
antihypertensive drug	benign neoplasm of breast	SLC12A1	rs10851463	15	48575426	T	G	0.221112	ENSG00000074803	15	48540068	ENSG00000074803	N	1.13117	0.011001	0
antihypertensive drug	benign neoplasm of breast	SLC12A1	rs10851465	15	48629884	T	C	0.181322	ENSG00000074803	15	48540068	ENSG00000074803	N	1.34043	0.010823	0
antihypertensive drug	benign neoplasm of breast	SLC12A1	rs10851467	15	48668941	A	T	0.203748	ENSG00000074803	15	48540068	ENSG00000074803	N	1.17104	0.011291	0
antihypertensive drug	benign neoplasm of breast	SLC12A1	rs10851468	15	48772936	G	A	0.305254	ENSG00000074803	15	48540068	ENSG00000074803	N	0.193086	0.012988	5.46268e-50
antihypertensive drug	benign neoplasm of breast	SLC12A1	rs11070622	15	48321090	C	G	0.440153	ENSG00000074803	15	48540068	ENSG00000074803	N	0.074754	0.012134	7.2287e-10
antihypertensive drug	benign neoplasm of breast	SLC12A1	rs11070623	15	48349447	G	A	0.438029	ENSG00000074803	15	48540068	ENSG00000074803	N	0.077462	0.012137	1.7433e-10
antihypertensive drug	benign neoplasm of breast	SLC12A1	rs11070629	15	48528113	G	A	0.225615	ENSG00000074803	15	48540068	ENSG00000074803	N	1.01863	0.01166	0
antihypertensive drug	benign neoplasm of breast	SLC12A1	rs11070630	15	48531922	A	G	0.21943	ENSG00000074803	15	48540068	ENSG00000074803	N	1.04788	0.011688	0
antihypertensive drug	benign neoplasm of breast	SLC12A1	rs11070635	15	48654125	C	T	0.193581	ENSG00000074803	15	48540068	ENSG00000074803	N	1.27598	0.0107	0
antihypertensive drug	benign neoplasm of breast	SLC12A1	rs11070636	15	48656917	C	A	0.195443	ENSG00000074803	15	48540068	ENSG00000074803	N	1.29076	0.010622	0
antihypertensive drug	benign neoplasm of breast	SLC12A1	rs11070637	15	48657078	A	G	0.195366	ENSG00000074803	15	48540068	ENSG00000074803	N	1.29116	0.010621	0
antihypertensive drug	benign neoplasm of breast	SLC12A1	rs11070638	15	48664103	G	A	0.208354	ENSG00000074803	15	48540068	ENSG00000074803	N	1.21449	0.010676	0
antihypertensive drug	benign neoplasm of breast	SLC12A1	rs11070639	15	48664105	A	T	0.216523	ENSG00000074803	15	48540068	ENSG00000074803	N	1.26612	0.012387	0
antihypertensive drug	benign neoplasm of breast	SLC12A1	rs11070640	15	48679699	G	A	0.205601	ENSG00000074803	15	48540068	ENSG00000074803	N	1.1046	0.01157	0
antihypertensive drug	benign neoplasm of breast	SLC12A1	rs11070646	15	48933821	G	C	0.14844	ENSG00000074803	15	48540068	ENSG00000074803	N	-0.21134	0.016864	4.96367e-36
antihypertensive drug	benign neoplasm of breast	SLC12A1	rs111248339	15	48796978	A	G	0.014584	ENSG00000074803	15	48540068	ENSG00000074803	N	0.9998	0.07955	3.15828e-36
antihypertensive drug	benign neoplasm of breast	SLC12A1	rs111297611	15	48810941	A	T	0.09053	ENSG00000074803	15	48540068	ENSG00000074803	N	0.312332	0.020843	9.17506e-51
antihypertensive drug	benign neoplasm of breast	SLC12A1	rs1114254	15	49000556	T	C	0.241937	ENSG00000074803	15	48540068	ENSG00000074803	N	-0.11664	0.014677	1.9139e-15
antihypertensive drug	benign neoplasm of breast	SLC12A1	rs111653166	15	48592307	T	C	0.027833	ENSG00000074803	15	48540068	ENSG00000074803	N	-0.21635	0.038298	1.612e-08
antihypertensive drug	benign neoplasm of breast	SLC12A1	rs111793757	15	48579337	T	C	0.028019	ENSG00000074803	15	48540068	ENSG00000074803	N	-0.21675	0.038173	1.3612e-08
antihypertensive drug	benign neoplasm of breast	SLC12A1	rs112227307	15	48569681	T	A	0.050953	ENSG00000074803	15	48540068	ENSG00000074803	N	0.512326	0.030665	1.15771e-62
antihypertensive drug	benign neoplasm of breast	SLC12A1	rs112459307	15	48578159	T	C	0.027996	ENSG00000074803	15	48540068	ENSG00000074803	N	-0.21647	0.038189	1.4431e-08
antihypertensive drug	benign neoplasm of breast	SLC12A1	rs113151402	15	48550832	G	A	0.054597	ENSG00000074803	15	48540068	ENSG00000074803	N	0.419971	0.026295	2.0155e-57
antihypertensive drug	benign neoplasm of breast	SLC12A1	rs113159458	15	48580071	C	T	0.056996	ENSG00000074803	15	48540068	ENSG00000074803	N	0.407943	0.025774	1.9946e-56
antihypertensive drug	benign neoplasm of breast	SLC12A1	rs113259973	15	48678369	T	C	0.068204	ENSG00000074803	15	48540068	ENSG00000074803	N	0.745311	0.027029	2.23202e-167
antihypertensive drug	benign neoplasm of breast	SLC12A1	rs113741266	15	48795436	C	G	0.092031	ENSG00000074803	15	48540068	ENSG00000074803	N	0.314339	0.020687	3.79343e-52
antihypertensive drug	benign neoplasm of breast	SLC12A1	rs113806690	15	48565560	T	A	0.05522	ENSG00000074803	15	48540068	ENSG00000074803	N	0.451609	0.026114	5.23811e-67
antihypertensive drug	benign neoplasm of breast	SLC12A1	rs113925931	15	48582410	T	C	0.027926	ENSG00000074803	15	48540068	ENSG00000074803	N	-0.21691	0.038235	1.4032e-08
antihypertensive drug	benign neoplasm of breast	SLC12A1	rs11629667	15	48640159	C	T	0.15077	ENSG00000074803	15	48540068	ENSG00000074803	N	1.48	0.011165	0
antihypertensive drug	benign neoplasm of breast	SLC12A1	rs11629707	15	48640345	A	C	0.155141	ENSG00000074803	15	48540068	ENSG00000074803	N	1.47686	0.010899	0
antihypertensive drug	benign neoplasm of breast	SLC12A1	rs11629725	15	48640183	G	A	0.16778	ENSG00000074803	15	48540068	ENSG00000074803	N	1.41017	0.01076	0
antihypertensive drug	benign neoplasm of breast	SLC12A1	rs11629805	15	48655464	T	A	0.192685	ENSG00000074803	15	48540068	ENSG00000074803	N	1.29839	0.010707	0
antihypertensive drug	benign neoplasm of breast	SLC12A1	rs11630744	15	48647507	G	T	0.166316	ENSG00000074803	15	48540068	ENSG00000074803	N	1.45641	0.01039	0
antihypertensive drug	benign neoplasm of breast	SLC12A1	rs11631110	15	49058192	T	C	0.506184	ENSG00000074803	15	48540068	ENSG00000074803	N	0.075971	0.012042	2.81569e-10
antihypertensive drug	benign neoplasm of breast	SLC12A1	rs11631385	15	48608083	G	A	0.196682	ENSG00000074803	15	48540068	ENSG00000074803	N	1.32034	0.010292	0
antihypertensive drug	benign neoplasm of breast	SLC12A1	rs11631831	15	48653760	A	G	0.194946	ENSG00000074803	15	48540068	ENSG00000074803	N	1.29305	0.010622	0
antihypertensive drug	benign neoplasm of breast	SLC12A1	rs11633336	15	48529940	A	G	0.220941	ENSG00000074803	15	48540068	ENSG00000074803	N	1.03834	0.011668	0
antihypertensive drug	benign neoplasm of breast	SLC12A1	rs11633800	15	48673014	A	G	0.083938	ENSG00000074803	15	48540068	ENSG00000074803	N	1.24355	0.018982	0
antihypertensive drug	benign neoplasm of breast	SLC12A1	rs11634611	15	48814297	A	G	0.092666	ENSG00000074803	15	48540068	ENSG00000074803	N	0.302204	0.020633	1.42041e-48
antihypertensive drug	benign neoplasm of breast	SLC12A1	rs11635140	15	48782563	C	T	0.320315	ENSG00000074803	15	48540068	ENSG00000074803	N	0.196046	0.012973	1.36212e-51
antihypertensive drug	benign neoplasm of breast	SLC12A1	rs11635605	15	48786917	T	C	0.090832	ENSG00000074803	15	48540068	ENSG00000074803	N	0.316918	0.020806	2.16192e-52
antihypertensive drug	benign neoplasm of breast	SLC12A1	rs11636073	15	48539026	A	T	0.164363	ENSG00000074803	15	48540068	ENSG00000074803	N	0.712561	0.017856	0
antihypertensive drug	benign neoplasm of breast	SLC12A1	rs11636115	15	48561701	A	G	0.011967	ENSG00000074803	15	48540068	ENSG00000074803	N	-0.50339	0.080965	5.05458e-10
antihypertensive drug	benign neoplasm of breast	SLC12A1	rs11636267	15	48679992	G	A	0.203842	ENSG00000074803	15	48540068	ENSG00000074803	N	1.11193	0.011582	0
antihypertensive drug	benign neoplasm of breast	SLC12A1	rs11636311	15	48657423	C	A	0.197385	ENSG00000074803	15	48540068	ENSG00000074803	N	1.27676	0.010665	0
antihypertensive drug	benign neoplasm of breast	SLC12A1	rs11636344	15	48715237	G	C	0.093598	ENSG00000074803	15	48540068	ENSG00000074803	N	0.315091	0.020527	3.53098e-53
antihypertensive drug	benign neoplasm of breast	SLC12A1	rs11637235	15	48633153	C	T	0.254293	ENSG00000074803	15	48540068	ENSG00000074803	N	1.09083	0.011656	0
antihypertensive drug	benign neoplasm of breast	SLC12A1	rs11638586	15	48772843	C	T	0.090631	ENSG00000074803	15	48540068	ENSG00000074803	N	0.312505	0.020833	7.31972e-51
antihypertensive drug	benign neoplasm of breast	SLC12A1	rs11638756	15	49178184	A	G	0.253919	ENSG00000074803	15	48540068	ENSG00000074803	N	-0.07936	0.014008	1.4702e-08
antihypertensive drug	benign neoplasm of breast	SLC12A1	rs11639309	15	49071162	C	G	0.093777	ENSG00000074803	15	48540068	ENSG00000074803	N	0.151566	0.02065	2.1391e-13
antihypertensive drug	benign neoplasm of breast	SLC12A1	rs116842662	15	48888610	C	T	0.024793	ENSG00000074803	15	48540068	ENSG00000074803	N	0.859353	0.038075	8.5832e-113
antihypertensive drug	benign neoplasm of breast	SLC12A1	rs117125718	15	48895360	C	T	0.037389	ENSG00000074803	15	48540068	ENSG00000074803	N	0.947235	0.030739	1.63468e-208
antihypertensive drug	benign neoplasm of breast	SLC12A1	rs117233228	15	48944056	G	A	0.038642	ENSG00000074803	15	48540068	ENSG00000074803	N	0.935978	0.030246	2.92974e-210
antihypertensive drug	benign neoplasm of breast	SLC12A1	rs117259686	15	48152666	T	C	0.032917	ENSG00000074803	15	48540068	ENSG00000074803	N	0.337639	0.039839	2.34681e-17
antihypertensive drug	benign neoplasm of breast	SLC12A1	rs117339024	15	48847481	A	G	0.03642	ENSG00000074803	15	48540068	ENSG00000074803	N	0.963114	0.03112	2.66985e-210
antihypertensive drug	benign neoplasm of breast	SLC12A1	rs117439183	15	48925802	T	C	0.036936	ENSG00000074803	15	48540068	ENSG00000074803	N	0.94496	0.03094	7.19935e-205
antihypertensive drug	benign neoplasm of breast	SLC12A1	rs117461519	15	48827073	T	C	0.036421	ENSG00000074803	15	48540068	ENSG00000074803	N	0.96526	0.031116	2.7484e-211
antihypertensive drug	benign neoplasm of breast	SLC12A1	rs117489623	15	48882034	T	C	0.016323	ENSG00000074803	15	48540068	ENSG00000074803	N	0.311107	0.055277	1.821e-08
antihypertensive drug	benign neoplasm of breast	SLC12A1	rs117540572	15	48670241	A	G	0.041125	ENSG00000074803	15	48540068	ENSG00000074803	N	1.27297	0.028356	0
antihypertensive drug	benign neoplasm of breast	SLC12A1	rs117590955	15	48113606	C	A	0.023746	ENSG00000074803	15	48540068	ENSG00000074803	N	0.232987	0.040806	1.1324e-08
antihypertensive drug	benign neoplasm of breast	SLC12A1	rs117631610	15	48859930	C	T	0.061172	ENSG00000074803	15	48540068	ENSG00000074803	N	-0.22869	0.025397	2.16059e-19
antihypertensive drug	benign neoplasm of breast	SLC12A1	rs117717976	15	48593958	T	C	0.040583	ENSG00000074803	15	48540068	ENSG00000074803	N	1.48874	0.031099	0
antihypertensive drug	benign neoplasm of breast	SLC12A1	rs117909562	15	48303240	T	C	0.026627	ENSG00000074803	15	48540068	ENSG00000074803	N	0.839466	0.046609	1.60297e-72
antihypertensive drug	benign neoplasm of breast	SLC12A1	rs117961498	15	49010393	T	C	0.013567	ENSG00000074803	15	48540068	ENSG00000074803	N	0.78596	0.060438	1.155e-38
antihypertensive drug	benign neoplasm of breast	SLC12A1	rs117982440	15	48619401	T	C	0.041375	ENSG00000074803	15	48540068	ENSG00000074803	N	1.48729	0.030756	0
antihypertensive drug	benign neoplasm of breast	SLC12A1	rs118074962	15	48618602	G	A	0.020467	ENSG00000074803	15	48540068	ENSG00000074803	N	-0.33986	0.061941	4.09279e-08
antihypertensive drug	benign neoplasm of breast	SLC12A1	rs11852323	15	48529390	G	A	0.063029	ENSG00000074803	15	48540068	ENSG00000074803	N	0.476139	0.027384	1.0315e-67
antihypertensive drug	benign neoplasm of breast	SLC12A1	rs11852589	15	48783058	G	A	0.151366	ENSG00000074803	15	48540068	ENSG00000074803	N	-0.2427	0.016696	7.08281e-48
antihypertensive drug	benign neoplasm of breast	SLC12A1	rs11853045	15	48799381	A	T	0.152146	ENSG00000074803	15	48540068	ENSG00000074803	N	-0.19569	0.016705	1.0755e-31
antihypertensive drug	benign neoplasm of breast	SLC12A1	rs11853778	15	48887603	C	T	0.146718	ENSG00000074803	15	48540068	ENSG00000074803	N	-0.25329	0.016903	9.23012e-51
antihypertensive drug	benign neoplasm of breast	SLC12A1	rs11853943	15	48779402	T	C	0.149128	ENSG00000074803	15	48540068	ENSG00000074803	N	-0.24283	0.016798	2.3178e-47
antihypertensive drug	benign neoplasm of breast	SLC12A1	rs11854144	15	48912623	T	C	0.147107	ENSG00000074803	15	48540068	ENSG00000074803	N	-0.25414	0.016885	3.35969e-51
antihypertensive drug	benign neoplasm of breast	SLC12A1	rs11854368	15	48913357	T	C	0.135399	ENSG00000074803	15	48540068	ENSG00000074803	N	-0.26101	0.017481	2.08381e-50
antihypertensive drug	benign neoplasm of breast	SLC12A1	rs11854679	15	48557573	C	T	0.195957	ENSG00000074803	15	48540068	ENSG00000074803	N	1.10692	0.011901	0
antihypertensive drug	benign neoplasm of breast	SLC12A1	rs11854805	15	48675874	C	T	0.067026	ENSG00000074803	15	48540068	ENSG00000074803	N	0.714537	0.023328	4.79147e-206
antihypertensive drug	benign neoplasm of breast	SLC12A1	rs11854914	15	48803214	A	G	0.146133	ENSG00000074803	15	48540068	ENSG00000074803	N	-0.23882	0.016947	4.24139e-45
antihypertensive drug	benign neoplasm of breast	SLC12A1	rs11854943	15	48861287	C	A	0.146826	ENSG00000074803	15	48540068	ENSG00000074803	N	-0.25532	0.016895	1.34979e-51
antihypertensive drug	benign neoplasm of breast	SLC12A1	rs11855166	15	48798275	T	C	0.152336	ENSG00000074803	15	48540068	ENSG00000074803	N	-0.19691	0.016694	4.12239e-32
antihypertensive drug	benign neoplasm of breast	SLC12A1	rs11855195	15	48760897	A	G	0.128789	ENSG00000074803	15	48540068	ENSG00000074803	N	-0.24973	0.017874	2.317e-44
antihypertensive drug	benign neoplasm of breast	SLC12A1	rs11855410	15	48593854	C	T	0.182546	ENSG00000074803	15	48540068	ENSG00000074803	N	1.3244	0.010779	0
antihypertensive drug	benign neoplasm of breast	SLC12A1	rs11855770	15	48839019	G	A	0.155922	ENSG00000074803	15	48540068	ENSG00000074803	N	-0.21278	0.01652	5.81843e-38
antihypertensive drug	benign neoplasm of breast	SLC12A1	rs11855862	15	48839065	A	G	0.151925	ENSG00000074803	15	48540068	ENSG00000074803	N	-0.21129	0.016702	1.11309e-36
antihypertensive drug	benign neoplasm of breast	SLC12A1	rs11856012	15	48907684	C	T	0.146246	ENSG00000074803	15	48540068	ENSG00000074803	N	-0.2534	0.016926	1.13599e-50
antihypertensive drug	benign neoplasm of breast	SLC12A1	rs11857382	15	48845722	A	G	0.147788	ENSG00000074803	15	48540068	ENSG00000074803	N	-0.25102	0.016853	3.59463e-50
antihypertensive drug	benign neoplasm of breast	SLC12A1	rs11857536	15	48846194	A	G	0.147788	ENSG00000074803	15	48540068	ENSG00000074803	N	-0.25115	0.016853	3.17955e-50
antihypertensive drug	benign neoplasm of breast	SLC12A1	rs11857732	15	48628050	A	C	0.017881	ENSG00000074803	15	48540068	ENSG00000074803	N	-0.442	0.078511	1.8042e-08
antihypertensive drug	benign neoplasm of breast	SLC12A1	rs11857757	15	49107214	C	A	0.070671	ENSG00000074803	15	48540068	ENSG00000074803	N	0.139834	0.023504	2.6913e-09
antihypertensive drug	benign neoplasm of breast	SLC12A1	rs11857977	15	48645675	C	A	0.195519	ENSG00000074803	15	48540068	ENSG00000074803	N	1.29064	0.010619	0
antihypertensive drug	benign neoplasm of breast	SLC12A1	rs11857986	15	48571605	C	T	0.054222	ENSG00000074803	15	48540068	ENSG00000074803	N	0.367454	0.02644	6.55005e-44
antihypertensive drug	benign neoplasm of breast	SLC12A1	rs11858610	15	48894610	C	G	0.146284	ENSG00000074803	15	48540068	ENSG00000074803	N	-0.25329	0.016924	1.22471e-50
antihypertensive drug	benign neoplasm of breast	SLC12A1	rs11858693	15	48894908	A	G	0.14702	ENSG00000074803	15	48540068	ENSG00000074803	N	-0.2531	0.016889	9.01078e-51
antihypertensive drug	benign neoplasm of breast	SLC12A1	rs11858890	15	48852492	T	A	0.146222	ENSG00000074803	15	48540068	ENSG00000074803	N	-0.25476	0.016925	3.33944e-51
antihypertensive drug	benign neoplasm of breast	SLC12A1	rs12050648	15	48589741	T	A	0.208678	ENSG00000074803	15	48540068	ENSG00000074803	N	1.16705	0.011006	0
antihypertensive drug	benign neoplasm of breast	SLC12A1	rs12101348	15	48941369	G	T	0.308159	ENSG00000074803	15	48540068	ENSG00000074803	N	0.186526	0.013123	7.50141e-46
antihypertensive drug	benign neoplasm of breast	SLC12A1	rs12102138	15	48990632	C	T	0.103463	ENSG00000074803	15	48540068	ENSG00000074803	N	-0.17544	0.022085	1.9576e-15
antihypertensive drug	benign neoplasm of breast	SLC12A1	rs12102149	15	48990909	G	T	0.034588	ENSG00000074803	15	48540068	ENSG00000074803	N	0.871629	0.038036	3.23294e-116
antihypertensive drug	benign neoplasm of breast	SLC12A1	rs12148383	15	48660432	G	A	0.195443	ENSG00000074803	15	48540068	ENSG00000074803	N	1.292	0.01061	0
antihypertensive drug	benign neoplasm of breast	SLC12A1	rs12148465	15	48660458	C	T	0.197061	ENSG00000074803	15	48540068	ENSG00000074803	N	1.28797	0.010577	0
antihypertensive drug	benign neoplasm of breast	SLC12A1	rs12324567	15	48329425	T	C	0.435636	ENSG00000074803	15	48540068	ENSG00000074803	N	0.075288	0.012148	5.73311e-10
antihypertensive drug	benign neoplasm of breast	SLC12A1	rs12438457	15	48656443	T	C	0.189288	ENSG00000074803	15	48540068	ENSG00000074803	N	1.28685	0.010793	0
antihypertensive drug	benign neoplasm of breast	SLC12A1	rs12438598	15	48541009	G	C	0.201614	ENSG00000074803	15	48540068	ENSG00000074803	N	1.10367	0.011863	0
antihypertensive drug	benign neoplasm of breast	SLC12A1	rs12438818	15	48596166	A	T	0.029263	ENSG00000074803	15	48540068	ENSG00000074803	N	-0.40929	0.04231	3.90399e-22
antihypertensive drug	benign neoplasm of breast	SLC12A1	rs12439526	15	48658247	T	A	0.192212	ENSG00000074803	15	48540068	ENSG00000074803	N	1.29861	0.010692	0
antihypertensive drug	benign neoplasm of breast	SLC12A1	rs12439573	15	48660225	G	A	0.198339	ENSG00000074803	15	48540068	ENSG00000074803	N	1.28273	0.010571	0
antihypertensive drug	benign neoplasm of breast	SLC12A1	rs12441181	15	48669106	C	T	0.189793	ENSG00000074803	15	48540068	ENSG00000074803	N	1.22007	0.011321	0
antihypertensive drug	benign neoplasm of breast	SLC12A1	rs12441775	15	48850657	C	G	0.313325	ENSG00000074803	15	48540068	ENSG00000074803	N	0.179636	0.013069	5.47241e-43
antihypertensive drug	benign neoplasm of breast	SLC12A1	rs12441840	15	48217222	C	T	0.120974	ENSG00000074803	15	48540068	ENSG00000074803	N	-0.10143	0.018468	3.9696e-08
antihypertensive drug	benign neoplasm of breast	SLC12A1	rs12441867	15	48636053	T	C	0.167988	ENSG00000074803	15	48540068	ENSG00000074803	N	1.44018	0.010454	0
antihypertensive drug	benign neoplasm of breast	SLC12A1	rs12441997	15	48213482	T	G	0.122517	ENSG00000074803	15	48540068	ENSG00000074803	N	-0.10713	0.018373	5.51619e-09
antihypertensive drug	benign neoplasm of breast	SLC12A1	rs12442237	15	48238664	A	C	0.126429	ENSG00000074803	15	48540068	ENSG00000074803	N	-0.10608	0.018124	4.83371e-09
antihypertensive drug	benign neoplasm of breast	SLC12A1	rs12442530	15	48580573	T	A	0.209956	ENSG00000074803	15	48540068	ENSG00000074803	N	1.14981	0.011092	0
antihypertensive drug	benign neoplasm of breast	SLC12A1	rs12591245	15	48606992	C	G	0.041631	ENSG00000074803	15	48540068	ENSG00000074803	N	-0.38028	0.047137	7.1811e-16
antihypertensive drug	benign neoplasm of breast	SLC12A1	rs12591273	15	48870510	A	G	0.054311	ENSG00000074803	15	48540068	ENSG00000074803	N	0.735211	0.025855	7.30143e-178
antihypertensive drug	benign neoplasm of breast	SLC12A1	rs12591400	15	48901313	T	C	0.146359	ENSG00000074803	15	48540068	ENSG00000074803	N	-0.25209	0.016922	3.42664e-50
antihypertensive drug	benign neoplasm of breast	SLC12A1	rs12591552	15	48770884	G	C	0.150812	ENSG00000074803	15	48540068	ENSG00000074803	N	-0.24055	0.016725	6.59718e-47
antihypertensive drug	benign neoplasm of breast	SLC12A1	rs12591900	15	48547648	G	A	0.048662	ENSG00000074803	15	48540068	ENSG00000074803	N	0.571293	0.027602	3.64056e-95
antihypertensive drug	benign neoplasm of breast	SLC12A1	rs12592059	15	48696385	C	T	0.127097	ENSG00000074803	15	48540068	ENSG00000074803	N	-0.23306	0.020131	5.36486e-31
antihypertensive drug	benign neoplasm of breast	SLC12A1	rs12592155	15	48623500	A	C	0.152298	ENSG00000074803	15	48540068	ENSG00000074803	N	1.54331	0.010412	0
antihypertensive drug	benign neoplasm of breast	SLC12A1	rs12592157	15	48623524	G	C	0.150782	ENSG00000074803	15	48540068	ENSG00000074803	N	1.55123	0.01047	0
antihypertensive drug	benign neoplasm of breast	SLC12A1	rs12592240	15	48809080	A	G	0.148562	ENSG00000074803	15	48540068	ENSG00000074803	N	-0.24325	0.016825	2.23189e-47
antihypertensive drug	benign neoplasm of breast	SLC12A1	rs12592330	15	48645280	C	T	0.165452	ENSG00000074803	15	48540068	ENSG00000074803	N	1.46649	0.01034	0
antihypertensive drug	benign neoplasm of breast	SLC12A1	rs12592659	15	48278328	T	C	0.205274	ENSG00000074803	15	48540068	ENSG00000074803	N	-0.09563	0.014905	1.4009e-10
antihypertensive drug	benign neoplasm of breast	SLC12A1	rs12592845	15	48684958	T	C	0.091385	ENSG00000074803	15	48540068	ENSG00000074803	N	0.508826	0.020469	2.10829e-136
antihypertensive drug	benign neoplasm of breast	SLC12A1	rs12593807	15	48546727	C	T	0.139393	ENSG00000074803	15	48540068	ENSG00000074803	N	1.28944	0.013665	0
antihypertensive drug	benign neoplasm of breast	SLC12A1	rs12594364	15	48911684	C	T	0.147107	ENSG00000074803	15	48540068	ENSG00000074803	N	-0.25371	0.016885	4.9607e-51
antihypertensive drug	benign neoplasm of breast	SLC12A1	rs12594613	15	48828396	G	A	0.144353	ENSG00000074803	15	48540068	ENSG00000074803	N	-0.24424	0.017028	1.17511e-46
antihypertensive drug	benign neoplasm of breast	SLC12A1	rs12594698	15	48574956	T	C	0.210162	ENSG00000074803	15	48540068	ENSG00000074803	N	1.14565	0.011116	0
antihypertensive drug	benign neoplasm of breast	SLC12A1	rs12595012	15	48864256	G	A	0.146543	ENSG00000074803	15	48540068	ENSG00000074803	N	-0.25463	0.016909	3.04979e-51
antihypertensive drug	benign neoplasm of breast	SLC12A1	rs12595201	15	48859253	G	A	0.146731	ENSG00000074803	15	48540068	ENSG00000074803	N	-0.25541	0.016899	1.32138e-51
antihypertensive drug	benign neoplasm of breast	SLC12A1	rs12595269	15	48829261	A	G	0.144127	ENSG00000074803	15	48540068	ENSG00000074803	N	-0.24312	0.017041	3.51369e-46
antihypertensive drug	benign neoplasm of breast	SLC12A1	rs12898555	15	48861476	G	A	0.146656	ENSG00000074803	15	48540068	ENSG00000074803	N	-0.25536	0.016903	1.45178e-51
antihypertensive drug	benign neoplasm of breast	SLC12A1	rs12898572	15	48861517	C	A	0.146863	ENSG00000074803	15	48540068	ENSG00000074803	N	-0.25539	0.016893	1.23598e-51
antihypertensive drug	benign neoplasm of breast	SLC12A1	rs12899937	15	49124404	A	G	0.178766	ENSG00000074803	15	48540068	ENSG00000074803	N	-0.09494	0.015717	1.5373e-09
antihypertensive drug	benign neoplasm of breast	SLC12A1	rs12901992	15	48778216	G	C	0.140239	ENSG00000074803	15	48540068	ENSG00000074803	N	-0.24218	0.01724	7.94646e-45
antihypertensive drug	benign neoplasm of breast	SLC12A1	rs12902028	15	48595366	A	G	0.041771	ENSG00000074803	15	48540068	ENSG00000074803	N	-0.37347	0.047071	2.1186e-15
antihypertensive drug	benign neoplasm of breast	SLC12A1	rs12902728	15	48771419	G	C	0.150849	ENSG00000074803	15	48540068	ENSG00000074803	N	-0.24069	0.016723	5.70919e-47
antihypertensive drug	benign neoplasm of breast	SLC12A1	rs12903327	15	48647663	G	T	0.195577	ENSG00000074803	15	48540068	ENSG00000074803	N	1.2926	0.010599	0
antihypertensive drug	benign neoplasm of breast	SLC12A1	rs12903925	15	48678386	A	T	0.241798	ENSG00000074803	15	48540068	ENSG00000074803	N	1.08551	0.013236	0
antihypertensive drug	benign neoplasm of breast	SLC12A1	rs12904033	15	48796337	T	C	0.15445	ENSG00000074803	15	48540068	ENSG00000074803	N	-0.19316	0.016602	2.7423e-31
antihypertensive drug	benign neoplasm of breast	SLC12A1	rs12904042	15	48538784	C	A	0.240056	ENSG00000074803	15	48540068	ENSG00000074803	N	1.03609	0.012512	0
antihypertensive drug	benign neoplasm of breast	SLC12A1	rs12904216	15	48523267	A	G	0.219744	ENSG00000074803	15	48540068	ENSG00000074803	N	1.01688	0.011844	0
antihypertensive drug	benign neoplasm of breast	SLC12A1	rs12904816	15	48678085	T	C	0.092018	ENSG00000074803	15	48540068	ENSG00000074803	N	1.14833	0.018418	0
antihypertensive drug	benign neoplasm of breast	SLC12A1	rs12904966	15	48941737	C	T	0.134201	ENSG00000074803	15	48540068	ENSG00000074803	N	-0.24733	0.017781	5.55425e-44
antihypertensive drug	benign neoplasm of breast	SLC12A1	rs12905573	15	48857455	G	A	0.146505	ENSG00000074803	15	48540068	ENSG00000074803	N	-0.25551	0.01691	1.39558e-51
antihypertensive drug	benign neoplasm of breast	SLC12A1	rs12905576	15	48674454	C	T	0.202845	ENSG00000074803	15	48540068	ENSG00000074803	N	1.13433	0.011457	0
antihypertensive drug	benign neoplasm of breast	SLC12A1	rs12906886	15	48683791	A	G	0.02562	ENSG00000074803	15	48540068	ENSG00000074803	N	-0.32681	0.042584	1.66189e-14
antihypertensive drug	benign neoplasm of breast	SLC12A1	rs12906911	15	48828161	C	A	0.149179	ENSG00000074803	15	48540068	ENSG00000074803	N	-0.24126	0.016798	8.88304e-47
antihypertensive drug	benign neoplasm of breast	SLC12A1	rs12907018	15	48519932	A	G	0.120669	ENSG00000074803	15	48540068	ENSG00000074803	N	0.19636	0.022511	2.71411e-18
antihypertensive drug	benign neoplasm of breast	SLC12A1	rs12907078	15	48828279	G	A	0.152393	ENSG00000074803	15	48540068	ENSG00000074803	N	-0.20346	0.016685	3.36227e-34
antihypertensive drug	benign neoplasm of breast	SLC12A1	rs12907167	15	48763268	T	C	0.128284	ENSG00000074803	15	48540068	ENSG00000074803	N	-0.25035	0.017902	1.9465e-44
antihypertensive drug	benign neoplasm of breast	SLC12A1	rs12907671	15	48779138	A	G	0.145246	ENSG00000074803	15	48540068	ENSG00000074803	N	-0.24016	0.016989	2.27229e-45
antihypertensive drug	benign neoplasm of breast	SLC12A1	rs12907727	15	48675058	T	A	0.201532	ENSG00000074803	15	48540068	ENSG00000074803	N	1.13215	0.01152	0
antihypertensive drug	benign neoplasm of breast	SLC12A1	rs12909148	15	48648997	C	T	0.170638	ENSG00000074803	15	48540068	ENSG00000074803	N	1.45727	0.010123	0
antihypertensive drug	benign neoplasm of breast	SLC12A1	rs12909189	15	48816080	A	G	0.144087	ENSG00000074803	15	48540068	ENSG00000074803	N	-0.24489	0.017041	7.89149e-47
antihypertensive drug	benign neoplasm of breast	SLC12A1	rs12909238	15	48781383	T	C	0.149619	ENSG00000074803	15	48540068	ENSG00000074803	N	-0.24317	0.016775	1.2767e-47
antihypertensive drug	benign neoplasm of breast	SLC12A1	rs12909283	15	48523886	C	T	0.190932	ENSG00000074803	15	48540068	ENSG00000074803	N	1.09882	0.012146	0
antihypertensive drug	benign neoplasm of breast	SLC12A1	rs12910434	15	48863743	A	G	0.15149	ENSG00000074803	15	48540068	ENSG00000074803	N	-0.2524	0.016678	9.75233e-52
antihypertensive drug	benign neoplasm of breast	SLC12A1	rs12910492	15	48523884	T	G	0.2189	ENSG00000074803	15	48540068	ENSG00000074803	N	1.01999	0.01185	0
antihypertensive drug	benign neoplasm of breast	SLC12A1	rs12911732	15	48864001	C	T	0.146712	ENSG00000074803	15	48540068	ENSG00000074803	N	-0.24932	0.016907	3.22601e-49
antihypertensive drug	benign neoplasm of breast	SLC12A1	rs12912107	15	48520590	G	A	0.235562	ENSG00000074803	15	48540068	ENSG00000074803	N	0.970781	0.011692	0
antihypertensive drug	benign neoplasm of breast	SLC12A1	rs12914007	15	48794438	G	T	0.140433	ENSG00000074803	15	48540068	ENSG00000074803	N	-0.24391	0.017229	1.68581e-45
antihypertensive drug	benign neoplasm of breast	SLC12A1	rs12914834	15	48442282	C	T	0.021066	ENSG00000074803	15	48540068	ENSG00000074803	N	0.654956	0.064904	6.04264e-24
antihypertensive drug	benign neoplasm of breast	SLC12A1	rs12915240	15	48776647	A	C	0.139839	ENSG00000074803	15	48540068	ENSG00000074803	N	-0.24533	0.017311	1.37341e-45
antihypertensive drug	benign neoplasm of breast	SLC12A1	rs12915497	15	48776646	A	G	0.1391	ENSG00000074803	15	48540068	ENSG00000074803	N	-0.24346	0.017352	1.01579e-44
antihypertensive drug	benign neoplasm of breast	SLC12A1	rs12917438	15	48639737	A	G	0.152016	ENSG00000074803	15	48540068	ENSG00000074803	N	1.47549	0.011123	0
antihypertensive drug	benign neoplasm of breast	SLC12A1	rs12917479	15	48770106	C	T	0.128364	ENSG00000074803	15	48540068	ENSG00000074803	N	-0.25049	0.017897	1.6582e-44
antihypertensive drug	benign neoplasm of breast	SLC12A1	rs13379564	15	48710468	A	G	0.128557	ENSG00000074803	15	48540068	ENSG00000074803	N	-0.25411	0.017882	7.87479e-46
antihypertensive drug	benign neoplasm of breast	SLC12A1	rs13379681	15	48683471	T	A	0.096292	ENSG00000074803	15	48540068	ENSG00000074803	N	0.795838	0.02191	6.93791e-289
antihypertensive drug	benign neoplasm of breast	SLC12A1	rs13379705	15	48644808	C	T	0.164094	ENSG00000074803	15	48540068	ENSG00000074803	N	1.47317	0.010355	0
antihypertensive drug	benign neoplasm of breast	SLC12A1	rs13380180	15	48644769	T	G	0.164094	ENSG00000074803	15	48540068	ENSG00000074803	N	1.47313	0.010356	0
antihypertensive drug	benign neoplasm of breast	SLC12A1	rs13598	15	48702457	C	A	0.127817	ENSG00000074803	15	48540068	ENSG00000074803	N	-0.25252	0.017929	4.69667e-45
antihypertensive drug	benign neoplasm of breast	SLC12A1	rs1377678	15	48247471	C	T	0.381168	ENSG00000074803	15	48540068	ENSG00000074803	N	0.09125	0.01239	1.7715e-13
antihypertensive drug	benign neoplasm of breast	SLC12A1	rs1377680	15	48296524	C	T	0.208144	ENSG00000074803	15	48540068	ENSG00000074803	N	-0.09296	0.014829	3.64309e-10
antihypertensive drug	benign neoplasm of breast	SLC12A1	rs1377686	15	48321081	T	C	0.404763	ENSG00000074803	15	48540068	ENSG00000074803	N	0.077805	0.012269	2.271e-10
antihypertensive drug	benign neoplasm of breast	SLC12A1	rs1385213	15	48555729	C	T	0.045852	ENSG00000074803	15	48540068	ENSG00000074803	N	0.556054	0.028433	3.59623e-85
antihypertensive drug	benign neoplasm of breast	SLC12A1	rs1426655	15	48358351	G	C	0.430332	ENSG00000074803	15	48540068	ENSG00000074803	N	0.077267	0.012161	2.1033e-10
antihypertensive drug	benign neoplasm of breast	SLC12A1	rs1426656	15	48327176	A	C	0.439931	ENSG00000074803	15	48540068	ENSG00000074803	N	0.077487	0.012132	1.6917e-10
antihypertensive drug	benign neoplasm of breast	SLC12A1	rs1426721	15	48670608	C	A	0.192412	ENSG00000074803	15	48540068	ENSG00000074803	N	1.20983	0.011293	0
antihypertensive drug	benign neoplasm of breast	SLC12A1	rs1426722	15	48569409	T	C	0.204141	ENSG00000074803	15	48540068	ENSG00000074803	N	1.11008	0.011582	0
antihypertensive drug	benign neoplasm of breast	SLC12A1	rs143560027	15	48963833	A	G	0.015934	ENSG00000074803	15	48540068	ENSG00000074803	N	0.85184	0.056319	1.10459e-51
antihypertensive drug	benign neoplasm of breast	SLC12A1	rs143794922	15	48101590	T	G	0.014129	ENSG00000074803	15	48540068	ENSG00000074803	N	0.473507	0.071052	2.6611e-11
antihypertensive drug	benign neoplasm of breast	SLC12A1	rs144571319	15	48385944	C	T	0.01761	ENSG00000074803	15	48540068	ENSG00000074803	N	0.627297	0.073888	2.06991e-17
antihypertensive drug	benign neoplasm of breast	SLC12A1	rs144641246	15	49208040	A	G	0.014704	ENSG00000074803	15	48540068	ENSG00000074803	N	0.535369	0.051933	6.42993e-25
antihypertensive drug	benign neoplasm of breast	SLC12A1	rs144887116	15	48910976	T	C	0.014238	ENSG00000074803	15	48540068	ENSG00000074803	N	1.1907	0.059817	3.62454e-88
antihypertensive drug	benign neoplasm of breast	SLC12A1	rs145337696	15	48704372	G	A	0.018598	ENSG00000074803	15	48540068	ENSG00000074803	N	1.16571	0.045471	6.0264e-145
antihypertensive drug	benign neoplasm of breast	SLC12A1	rs1453853	15	48236331	G	C	0.126702	ENSG00000074803	15	48540068	ENSG00000074803	N	-0.113	0.018108	4.3757e-10
antihypertensive drug	benign neoplasm of breast	SLC12A1	rs1453854	15	48229600	C	T	0.390432	ENSG00000074803	15	48540068	ENSG00000074803	N	0.072138	0.012344	5.0901e-09
antihypertensive drug	benign neoplasm of breast	SLC12A1	rs1453855	15	48333010	G	A	0.407155	ENSG00000074803	15	48540068	ENSG00000074803	N	0.08601	0.01225	2.1997e-12
antihypertensive drug	benign neoplasm of breast	SLC12A1	rs1453856	15	48329019	T	C	0.437646	ENSG00000074803	15	48540068	ENSG00000074803	N	0.080133	0.012138	4.0565e-11
antihypertensive drug	benign neoplasm of breast	SLC12A1	rs1453857	15	48328908	T	C	0.438273	ENSG00000074803	15	48540068	ENSG00000074803	N	0.081226	0.012135	2.1804e-11
antihypertensive drug	benign neoplasm of breast	SLC12A1	rs145691643	15	48812477	C	T	0.014751	ENSG00000074803	15	48540068	ENSG00000074803	N	0.516026	0.059479	4.1065e-18
antihypertensive drug	benign neoplasm of breast	SLC12A1	rs145991927	15	48653626	T	C	0.145448	ENSG00000074803	15	48540068	ENSG00000074803	N	1.57446	0.010594	0
antihypertensive drug	benign neoplasm of breast	SLC12A1	rs146994031	15	48618732	A	G	0.014818	ENSG00000074803	15	48540068	ENSG00000074803	N	-0.50436	0.089416	1.6946e-08
antihypertensive drug	benign neoplasm of breast	SLC12A1	rs147536546	15	48870820	C	T	0.0364	ENSG00000074803	15	48540068	ENSG00000074803	N	0.958708	0.031139	3.73536e-208
antihypertensive drug	benign neoplasm of breast	SLC12A1	rs1484548	15	48521115	T	G	0.047548	ENSG00000074803	15	48540068	ENSG00000074803	N	0.517099	0.031312	2.89981e-61
antihypertensive drug	benign neoplasm of breast	SLC12A1	rs149501419	15	48390898	C	T	0.023709	ENSG00000074803	15	48540068	ENSG00000074803	N	0.408693	0.063019	8.8614e-11
antihypertensive drug	benign neoplasm of breast	SLC12A1	rs149737692	15	48670066	A	G	0.041163	ENSG00000074803	15	48540068	ENSG00000074803	N	1.27274	0.028342	0
antihypertensive drug	benign neoplasm of breast	SLC12A1	rs150391709	15	48614179	A	C	0.150899	ENSG00000074803	15	48540068	ENSG00000074803	N	1.70367	0.009995	0
antihypertensive drug	benign neoplasm of breast	SLC12A1	rs150884501	15	48657745	T	G	0.013954	ENSG00000074803	15	48540068	ENSG00000074803	N	1.83412	0.079255	1.74199e-118
antihypertensive drug	benign neoplasm of breast	SLC12A1	rs1531916	15	48526271	G	A	0.191946	ENSG00000074803	15	48540068	ENSG00000074803	N	1.08971	0.012167	0
antihypertensive drug	benign neoplasm of breast	SLC12A1	rs1541765	15	48318560	C	A	0.400729	ENSG00000074803	15	48540068	ENSG00000074803	N	0.078262	0.012285	1.8854e-10
antihypertensive drug	benign neoplasm of breast	SLC12A1	rs1542920	15	48991042	G	A	0.021046	ENSG00000074803	15	48540068	ENSG00000074803	N	0.417581	0.043743	1.3454e-21
antihypertensive drug	benign neoplasm of breast	SLC12A1	rs1542921	15	48990913	C	T	0.018336	ENSG00000074803	15	48540068	ENSG00000074803	N	0.365059	0.053046	5.90179e-12
antihypertensive drug	benign neoplasm of breast	SLC12A1	rs1551313	15	48274256	T	C	0.209553	ENSG00000074803	15	48540068	ENSG00000074803	N	-0.09433	0.014792	1.8012e-10
antihypertensive drug	benign neoplasm of breast	SLC12A1	rs1561207	15	48858971	T	G	0.090964	ENSG00000074803	15	48540068	ENSG00000074803	N	0.310399	0.020799	2.31439e-50
antihypertensive drug	benign neoplasm of breast	SLC12A1	rs1678978	15	48876157	T	C	0.31313	ENSG00000074803	15	48540068	ENSG00000074803	N	0.183994	0.013067	4.98422e-45
antihypertensive drug	benign neoplasm of breast	SLC12A1	rs1678981	15	48900097	T	C	0.090832	ENSG00000074803	15	48540068	ENSG00000074803	N	0.313662	0.02081	2.43788e-51
antihypertensive drug	benign neoplasm of breast	SLC12A1	rs1678982	15	48901420	G	C	0.091307	ENSG00000074803	15	48540068	ENSG00000074803	N	0.310995	0.020763	1.02249e-50
antihypertensive drug	benign neoplasm of breast	SLC12A1	rs1678983	15	48930645	C	T	0.103622	ENSG00000074803	15	48540068	ENSG00000074803	N	0.296829	0.01962	1.04589e-51
antihypertensive drug	benign neoplasm of breast	SLC12A1	rs16960346	15	48212113	T	C	0.121625	ENSG00000074803	15	48540068	ENSG00000074803	N	-0.10673	0.018433	7.03029e-09
antihypertensive drug	benign neoplasm of breast	SLC12A1	rs16960516	15	48329542	G	A	0.068676	ENSG00000074803	15	48540068	ENSG00000074803	N	-0.18237	0.025497	8.51491e-13
antihypertensive drug	benign neoplasm of breast	SLC12A1	rs16960712	15	48542615	C	T	0.055333	ENSG00000074803	15	48540068	ENSG00000074803	N	0.428	0.026117	2.34523e-60
antihypertensive drug	benign neoplasm of breast	SLC12A1	rs16960737	15	48592060	G	A	0.208274	ENSG00000074803	15	48540068	ENSG00000074803	N	1.17171	0.010983	0
antihypertensive drug	benign neoplasm of breast	SLC12A1	rs16960758	15	48607152	C	T	0.161148	ENSG00000074803	15	48540068	ENSG00000074803	N	1.63549	0.008628	0
antihypertensive drug	benign neoplasm of breast	SLC12A1	rs16960809	15	48646515	C	T	0.164886	ENSG00000074803	15	48540068	ENSG00000074803	N	1.45334	0.010508	0
antihypertensive drug	benign neoplasm of breast	SLC12A1	rs16960846	15	48667821	C	T	0.061719	ENSG00000074803	15	48540068	ENSG00000074803	N	0.841721	0.026857	1.29843e-215
antihypertensive drug	benign neoplasm of breast	SLC12A1	rs16960880	15	48693782	A	G	0.053488	ENSG00000074803	15	48540068	ENSG00000074803	N	0.758616	0.026003	4.15779e-187
antihypertensive drug	benign neoplasm of breast	SLC12A1	rs16960886	15	48699486	A	G	0.092096	ENSG00000074803	15	48540068	ENSG00000074803	N	0.305827	0.020687	1.86353e-49
antihypertensive drug	benign neoplasm of breast	SLC12A1	rs16960953	15	48738059	C	T	0.014861	ENSG00000074803	15	48540068	ENSG00000074803	N	0.624686	0.09823	2.0254e-10
antihypertensive drug	benign neoplasm of breast	SLC12A1	rs16960962	15	48741393	T	C	0.05408	ENSG00000074803	15	48540068	ENSG00000074803	N	0.742476	0.025894	8.19094e-181
antihypertensive drug	benign neoplasm of breast	SLC12A1	rs16960965	15	48747865	A	G	0.014595	ENSG00000074803	15	48540068	ENSG00000074803	N	0.640676	0.09909	1.009e-10
antihypertensive drug	benign neoplasm of breast	SLC12A1	rs16960972	15	48755530	C	T	0.014128	ENSG00000074803	15	48540068	ENSG00000074803	N	0.652481	0.100704	9.22101e-11
antihypertensive drug	benign neoplasm of breast	SLC12A1	rs16960982	15	48769618	T	A	0.147339	ENSG00000074803	15	48540068	ENSG00000074803	N	-0.2372	0.016892	8.60008e-45
antihypertensive drug	benign neoplasm of breast	SLC12A1	rs16960997	15	48774327	T	A	0.150685	ENSG00000074803	15	48540068	ENSG00000074803	N	-0.24059	0.016731	6.90955e-47
antihypertensive drug	benign neoplasm of breast	SLC12A1	rs16961033	15	48795877	A	G	0.150908	ENSG00000074803	15	48540068	ENSG00000074803	N	-0.24458	0.016713	1.70461e-48
antihypertensive drug	benign neoplasm of breast	SLC12A1	rs16961046	15	48798708	T	C	0.148581	ENSG00000074803	15	48540068	ENSG00000074803	N	-0.24362	0.016824	1.59292e-47
antihypertensive drug	benign neoplasm of breast	SLC12A1	rs16961065	15	48806539	T	C	0.092342	ENSG00000074803	15	48540068	ENSG00000074803	N	0.306125	0.020662	1.15109e-49
antihypertensive drug	benign neoplasm of breast	SLC12A1	rs16961068	15	48806953	C	T	0.153764	ENSG00000074803	15	48540068	ENSG00000074803	N	-0.19627	0.01663	3.81141e-32
antihypertensive drug	benign neoplasm of breast	SLC12A1	rs16961084	15	48813835	C	G	0.14877	ENSG00000074803	15	48540068	ENSG00000074803	N	-0.2427	0.016815	3.19886e-47
antihypertensive drug	benign neoplasm of breast	SLC12A1	rs16961207	15	48883158	A	C	0.055594	ENSG00000074803	15	48540068	ENSG00000074803	N	0.717805	0.025591	4.07389e-173
antihypertensive drug	benign neoplasm of breast	SLC12A1	rs16961323	15	48959082	A	G	0.060149	ENSG00000074803	15	48540068	ENSG00000074803	N	0.703142	0.024639	3.96958e-179
antihypertensive drug	benign neoplasm of breast	SLC12A1	rs17340116	15	48327566	A	G	0.439949	ENSG00000074803	15	48540068	ENSG00000074803	N	0.07779	0.012132	1.4362e-10
antihypertensive drug	benign neoplasm of breast	SLC12A1	rs17350938	15	48589981	G	A	0.133301	ENSG00000074803	15	48540068	ENSG00000074803	N	1.47882	0.012476	0
antihypertensive drug	benign neoplasm of breast	SLC12A1	rs17352162	15	48662518	C	T	0.034435	ENSG00000074803	15	48540068	ENSG00000074803	N	-0.23714	0.036925	1.3414e-10
antihypertensive drug	benign neoplasm of breast	SLC12A1	rs17352842	15	48694211	T	C	0.173906	ENSG00000074803	15	48540068	ENSG00000074803	N	0.329251	0.016149	2.11968e-92
antihypertensive drug	benign neoplasm of breast	SLC12A1	rs17361098	15	48768673	G	A	0.128378	ENSG00000074803	15	48540068	ENSG00000074803	N	-0.24833	0.017899	9.10548e-44
antihypertensive drug	benign neoplasm of breast	SLC12A1	rs17361868	15	48797146	T	C	0.056804	ENSG00000074803	15	48540068	ENSG00000074803	N	0.730968	0.025291	1.10737e-183
antihypertensive drug	benign neoplasm of breast	SLC12A1	rs17362691	15	48818038	T	A	0.141056	ENSG00000074803	15	48540068	ENSG00000074803	N	-0.2416	0.017199	7.99137e-45
antihypertensive drug	benign neoplasm of breast	SLC12A1	rs17363371	15	48847615	A	C	0.14745	ENSG00000074803	15	48540068	ENSG00000074803	N	-0.25017	0.01687	9.48567e-50
antihypertensive drug	benign neoplasm of breast	SLC12A1	rs17380963	15	49073916	C	G	0.094004	ENSG00000074803	15	48540068	ENSG00000074803	N	0.151382	0.020628	2.1552e-13
antihypertensive drug	benign neoplasm of breast	SLC12A1	rs17418381	15	48103098	T	G	0.029148	ENSG00000074803	15	48540068	ENSG00000074803	N	0.239874	0.037399	1.4175e-10
antihypertensive drug	benign neoplasm of breast	SLC12A1	rs17424213	15	48315936	G	A	0.440947	ENSG00000074803	15	48540068	ENSG00000074803	N	0.074855	0.012127	6.72609e-10
antihypertensive drug	benign neoplasm of breast	SLC12A1	rs17430375	15	48661442	C	T	0.042916	ENSG00000074803	15	48540068	ENSG00000074803	N	-0.43715	0.047516	3.57282e-20
antihypertensive drug	benign neoplasm of breast	SLC12A1	rs17458846	15	48775793	T	C	0.140145	ENSG00000074803	15	48540068	ENSG00000074803	N	-0.24228	0.017245	7.74711e-45
antihypertensive drug	benign neoplasm of breast	SLC12A1	rs17460049	15	48816812	C	A	0.136771	ENSG00000074803	15	48540068	ENSG00000074803	N	-0.24586	0.017422	3.19449e-45
antihypertensive drug	benign neoplasm of breast	SLC12A1	rs17460473	15	48826917	A	C	0.144429	ENSG00000074803	15	48540068	ENSG00000074803	N	-0.24409	0.017025	1.27381e-46
antihypertensive drug	benign neoplasm of breast	SLC12A1	rs17462641	15	48907181	T	C	0.146661	ENSG00000074803	15	48540068	ENSG00000074803	N	-0.25336	0.016906	8.95657e-51
antihypertensive drug	benign neoplasm of breast	SLC12A1	rs17466389	15	49107640	C	G	0.178762	ENSG00000074803	15	48540068	ENSG00000074803	N	-0.09588	0.015715	1.0514e-09
antihypertensive drug	benign neoplasm of breast	SLC12A1	rs17468155	15	49182605	C	G	0.147126	ENSG00000074803	15	48540068	ENSG00000074803	N	0.123173	0.017201	8.02081e-13
antihypertensive drug	benign neoplasm of breast	SLC12A1	rs17469978	15	49237476	C	T	0.276767	ENSG00000074803	15	48540068	ENSG00000074803	N	-0.07523	0.013468	2.3236e-08
antihypertensive drug	benign neoplasm of breast	SLC12A1	rs17748607	15	48850485	T	G	0.133866	ENSG00000074803	15	48540068	ENSG00000074803	N	-0.2648	0.017562	2.267e-51
antihypertensive drug	benign neoplasm of breast	SLC12A1	rs1808024	15	48905710	T	C	0.146831	ENSG00000074803	15	48540068	ENSG00000074803	N	-0.2502	0.016901	1.37608e-49
antihypertensive drug	benign neoplasm of breast	SLC12A1	rs1808510	15	48678240	G	A	0.202536	ENSG00000074803	15	48540068	ENSG00000074803	N	1.11508	0.011607	0
antihypertensive drug	benign neoplasm of breast	SLC12A1	rs1818275	15	48883939	C	T	0.091191	ENSG00000074803	15	48540068	ENSG00000074803	N	0.309496	0.020776	3.46782e-50
antihypertensive drug	benign neoplasm of breast	SLC12A1	rs1820488	15	48713996	G	T	0.128302	ENSG00000074803	15	48540068	ENSG00000074803	N	-0.25467	0.017897	6.00244e-46
antihypertensive drug	benign neoplasm of breast	SLC12A1	rs1820489	15	48685101	C	T	0.115487	ENSG00000074803	15	48540068	ENSG00000074803	N	0.421989	0.018518	6.00333e-115
antihypertensive drug	benign neoplasm of breast	SLC12A1	rs1820490	15	48604953	T	A	0.043717	ENSG00000074803	15	48540068	ENSG00000074803	N	-0.45859	0.04151	2.25149e-28
antihypertensive drug	benign neoplasm of breast	SLC12A1	rs1820491	15	48603442	A	T	0.197403	ENSG00000074803	15	48540068	ENSG00000074803	N	1.32556	0.010086	0
antihypertensive drug	benign neoplasm of breast	SLC12A1	rs1820492	15	48603427	T	C	0.191541	ENSG00000074803	15	48540068	ENSG00000074803	N	1.3441	0.010169	0
antihypertensive drug	benign neoplasm of breast	SLC12A1	rs1820493	15	48603360	G	A	0.194617	ENSG00000074803	15	48540068	ENSG00000074803	N	1.33344	0.010132	0
antihypertensive drug	benign neoplasm of breast	SLC12A1	rs1820494	15	48603174	C	A	0.194681	ENSG00000074803	15	48540068	ENSG00000074803	N	1.3336	0.010128	0
antihypertensive drug	benign neoplasm of breast	SLC12A1	rs183826401	15	48578681	C	A	0.028457	ENSG00000074803	15	48540068	ENSG00000074803	N	-0.23561	0.037879	4.9652e-10
antihypertensive drug	benign neoplasm of breast	SLC12A1	rs184015382	15	48728007	A	G	0.062033	ENSG00000074803	15	48540068	ENSG00000074803	N	0.766944	0.030084	2.33316e-143
antihypertensive drug	benign neoplasm of breast	SLC12A1	rs1840226	15	48314934	G	A	0.441749	ENSG00000074803	15	48540068	ENSG00000074803	N	0.074603	0.012127	7.6512e-10
antihypertensive drug	benign neoplasm of breast	SLC12A1	rs1843144	15	48524522	G	C	0.190534	ENSG00000074803	15	48540068	ENSG00000074803	N	1.09864	0.012163	0
antihypertensive drug	benign neoplasm of breast	SLC12A1	rs1869453	15	48324328	G	A	0.440568	ENSG00000074803	15	48540068	ENSG00000074803	N	0.076915	0.01213	2.2828e-10
antihypertensive drug	benign neoplasm of breast	SLC12A1	rs1869456	15	48287801	A	G	0.205427	ENSG00000074803	15	48540068	ENSG00000074803	N	-0.09375	0.014902	3.1543e-10
antihypertensive drug	benign neoplasm of breast	SLC12A1	rs1871483	15	48821742	G	C	0.144221	ENSG00000074803	15	48540068	ENSG00000074803	N	-0.24515	0.017034	5.82602e-47
antihypertensive drug	benign neoplasm of breast	SLC12A1	rs1871484	15	48821824	C	T	0.144202	ENSG00000074803	15	48540068	ENSG00000074803	N	-0.24413	0.017036	1.41301e-46
antihypertensive drug	benign neoplasm of breast	SLC12A1	rs1871485	15	48842670	T	C	0.147732	ENSG00000074803	15	48540068	ENSG00000074803	N	-0.25059	0.016856	5.49545e-50
antihypertensive drug	benign neoplasm of breast	SLC12A1	rs1872304	15	48658788	A	G	0.190518	ENSG00000074803	15	48540068	ENSG00000074803	N	1.2858	0.010749	0
antihypertensive drug	benign neoplasm of breast	SLC12A1	rs1876205	15	48897323	G	C	0.146395	ENSG00000074803	15	48540068	ENSG00000074803	N	-0.24653	0.016928	4.78689e-48
antihypertensive drug	benign neoplasm of breast	SLC12A1	rs1876206	15	48900586	C	T	0.147042	ENSG00000074803	15	48540068	ENSG00000074803	N	-0.2534	0.016887	6.78851e-51
antihypertensive drug	benign neoplasm of breast	SLC12A1	rs1878187	15	48554841	G	A	0.064677	ENSG00000074803	15	48540068	ENSG00000074803	N	0.415968	0.024255	6.32869e-66
antihypertensive drug	benign neoplasm of breast	SLC12A1	rs1905612	15	48655917	G	A	0.159998	ENSG00000074803	15	48540068	ENSG00000074803	N	1.47482	0.010599	0
antihypertensive drug	benign neoplasm of breast	SLC12A1	rs191944089	15	49169837	C	A	0.017903	ENSG00000074803	15	48540068	ENSG00000074803	N	0.564841	0.047087	3.73794e-33
antihypertensive drug	benign neoplasm of breast	SLC12A1	rs1982473	15	48254702	G	A	0.204768	ENSG00000074803	15	48540068	ENSG00000074803	N	-0.09558	0.014918	1.4861e-10
antihypertensive drug	benign neoplasm of breast	SLC12A1	rs1991330	15	48729404	A	G	0.053872	ENSG00000074803	15	48540068	ENSG00000074803	N	0.748758	0.025932	2.53992e-183
antihypertensive drug	benign neoplasm of breast	SLC12A1	rs2015637	15	48716853	C	T	0.095466	ENSG00000074803	15	48540068	ENSG00000074803	N	0.351955	0.020299	2.39692e-67
antihypertensive drug	benign neoplasm of breast	SLC12A1	rs2017765	15	48749703	T	C	0.127916	ENSG00000074803	15	48540068	ENSG00000074803	N	-0.24943	0.017926	5.17929e-44
antihypertensive drug	benign neoplasm of breast	SLC12A1	rs2018854	15	48910591	G	A	0.147077	ENSG00000074803	15	48540068	ENSG00000074803	N	-0.2524	0.016887	1.64403e-50
antihypertensive drug	benign neoplasm of breast	SLC12A1	rs2028109	15	48919103	C	A	0.09104	ENSG00000074803	15	48540068	ENSG00000074803	N	0.314769	0.020786	8.42803e-52
antihypertensive drug	benign neoplasm of breast	SLC12A1	rs2042746	15	48729648	T	C	0.128115	ENSG00000074803	15	48540068	ENSG00000074803	N	-0.24975	0.017913	3.50948e-44
antihypertensive drug	benign neoplasm of breast	SLC12A1	rs2070768	15	48937339	G	A	0.313195	ENSG00000074803	15	48540068	ENSG00000074803	N	0.183973	0.013108	9.4661e-45
antihypertensive drug	benign neoplasm of breast	SLC12A1	rs2081619	15	48314527	T	C	0.441693	ENSG00000074803	15	48540068	ENSG00000074803	N	0.074888	0.012127	6.59962e-10
antihypertensive drug	benign neoplasm of breast	SLC12A1	rs2081625	15	48668532	T	C	0.189774	ENSG00000074803	15	48540068	ENSG00000074803	N	1.22044	0.011319	0
antihypertensive drug	benign neoplasm of breast	SLC12A1	rs2114438	15	48699929	T	C	0.305953	ENSG00000074803	15	48540068	ENSG00000074803	N	0.223309	0.014487	1.3058e-53
antihypertensive drug	benign neoplasm of breast	SLC12A1	rs2118181	15	48915884	C	T	0.108465	ENSG00000074803	15	48540068	ENSG00000074803	N	0.289813	0.01923	2.5281e-51
antihypertensive drug	benign neoplasm of breast	SLC12A1	rs2278185	15	48734445	C	G	0.128727	ENSG00000074803	15	48540068	ENSG00000074803	N	-0.24956	0.017877	2.72669e-44
antihypertensive drug	benign neoplasm of breast	SLC12A1	rs2279237	15	48821048	A	G	0.144184	ENSG00000074803	15	48540068	ENSG00000074803	N	-0.24431	0.017037	1.227e-46
antihypertensive drug	benign neoplasm of breast	SLC12A1	rs2279365	15	48541700	G	A	0.204176	ENSG00000074803	15	48540068	ENSG00000074803	N	1.09805	0.01181	0
antihypertensive drug	benign neoplasm of breast	SLC12A1	rs2279366	15	48542027	A	G	0.181367	ENSG00000074803	15	48540068	ENSG00000074803	N	1.22195	0.011674	0
antihypertensive drug	benign neoplasm of breast	SLC12A1	rs2279367	15	48542104	A	G	0.203133	ENSG00000074803	15	48540068	ENSG00000074803	N	1.0975	0.011851	0
antihypertensive drug	benign neoplasm of breast	SLC12A1	rs2279368	15	48542293	A	T	0.049971	ENSG00000074803	15	48540068	ENSG00000074803	N	0.50555	0.027333	2.23209e-76
antihypertensive drug	benign neoplasm of breast	SLC12A1	rs2279369	15	48542330	A	G	0.133546	ENSG00000074803	15	48540068	ENSG00000074803	N	1.50816	0.013648	0
antihypertensive drug	benign neoplasm of breast	SLC12A1	rs2289136	15	48944272	G	A	0.150498	ENSG00000074803	15	48540068	ENSG00000074803	N	0.506077	0.016309	2.05881e-211
antihypertensive drug	benign neoplasm of breast	SLC12A1	rs2291117	15	48790716	C	T	0.150713	ENSG00000074803	15	48540068	ENSG00000074803	N	-0.24015	0.016727	9.63055e-47
antihypertensive drug	benign neoplasm of breast	SLC12A1	rs2291340	15	48547976	C	T	0.197157	ENSG00000074803	15	48540068	ENSG00000074803	N	1.096	0.012079	0
antihypertensive drug	benign neoplasm of breast	SLC12A1	rs2291341	15	48583837	A	C	0.147637	ENSG00000074803	15	48540068	ENSG00000074803	N	1.36455	0.012389	0
antihypertensive drug	benign neoplasm of breast	SLC12A1	rs2291342	15	48584083	C	A	0.216618	ENSG00000074803	15	48540068	ENSG00000074803	N	1.14371	0.010914	0
antihypertensive drug	benign neoplasm of breast	SLC12A1	rs2413884	15	48269895	T	G	0.205615	ENSG00000074803	15	48540068	ENSG00000074803	N	-0.09362	0.014898	3.2955e-10
antihypertensive drug	benign neoplasm of breast	SLC12A1	rs2413890	15	48526362	G	T	0.223479	ENSG00000074803	15	48540068	ENSG00000074803	N	1.0101	0.011777	0
antihypertensive drug	benign neoplasm of breast	SLC12A1	rs2413891	15	48605577	A	G	0.101057	ENSG00000074803	15	48540068	ENSG00000074803	N	0.487661	0.022237	1.33249e-106
antihypertensive drug	benign neoplasm of breast	SLC12A1	rs2413892	15	48643111	T	C	0.164452	ENSG00000074803	15	48540068	ENSG00000074803	N	1.47132	0.010352	0
antihypertensive drug	benign neoplasm of breast	SLC12A1	rs2413894	15	48654582	C	T	0.19313	ENSG00000074803	15	48540068	ENSG00000074803	N	1.2968	0.010668	0
antihypertensive drug	benign neoplasm of breast	SLC12A1	rs2413907	15	48813107	T	G	0.148637	ENSG00000074803	15	48540068	ENSG00000074803	N	-0.24279	0.016822	3.19892e-47
antihypertensive drug	benign neoplasm of breast	SLC12A1	rs2433363	15	48352252	A	G	0.401255	ENSG00000074803	15	48540068	ENSG00000074803	N	0.08027	0.012282	6.327e-11
antihypertensive drug	benign neoplasm of breast	SLC12A1	rs2437947	15	48876881	A	T	0.090873	ENSG00000074803	15	48540068	ENSG00000074803	N	0.309973	0.02081	3.52008e-50
antihypertensive drug	benign neoplasm of breast	SLC12A1	rs2455925	15	48893649	C	T	0.090964	ENSG00000074803	15	48540068	ENSG00000074803	N	0.313872	0.020795	1.78979e-51
antihypertensive drug	benign neoplasm of breast	SLC12A1	rs2456475	15	48885877	A	G	0.091096	ENSG00000074803	15	48540068	ENSG00000074803	N	0.310547	0.020785	1.78821e-50
antihypertensive drug	benign neoplasm of breast	SLC12A1	rs2466790	15	48899399	A	G	0.090643	ENSG00000074803	15	48540068	ENSG00000074803	N	0.313955	0.020829	2.43792e-51
antihypertensive drug	benign neoplasm of breast	SLC12A1	rs2466791	15	48742841	T	C	0.127516	ENSG00000074803	15	48540068	ENSG00000074803	N	-0.24918	0.017951	8.2353e-44
antihypertensive drug	benign neoplasm of breast	SLC12A1	rs2469581	15	48362065	A	C	0.401547	ENSG00000074803	15	48540068	ENSG00000074803	N	0.085431	0.012832	2.78341e-11
antihypertensive drug	benign neoplasm of breast	SLC12A1	rs2469583	15	48358872	T	C	0.402329	ENSG00000074803	15	48540068	ENSG00000074803	N	0.079381	0.012278	1.0103e-10
antihypertensive drug	benign neoplasm of breast	SLC12A1	rs25458	15	48797307	G	A	0.155624	ENSG00000074803	15	48540068	ENSG00000074803	N	-0.19641	0.016548	1.7069e-32
antihypertensive drug	benign neoplasm of breast	SLC12A1	rs28370880	15	48890596	T	G	0.153327	ENSG00000074803	15	48540068	ENSG00000074803	N	-0.25009	0.016597	2.61369e-51
antihypertensive drug	benign neoplasm of breast	SLC12A1	rs28381090	15	48622667	A	G	0.018023	ENSG00000074803	15	48540068	ENSG00000074803	N	-0.43421	0.078191	2.8049e-08
antihypertensive drug	benign neoplasm of breast	SLC12A1	rs28381107	15	48625023	A	C	0.021147	ENSG00000074803	15	48540068	ENSG00000074803	N	-0.38025	0.049843	2.36581e-14
antihypertensive drug	benign neoplasm of breast	SLC12A1	rs28381126	15	48630113	T	G	0.018156	ENSG00000074803	15	48540068	ENSG00000074803	N	-0.43234	0.077927	2.8896e-08
antihypertensive drug	benign neoplasm of breast	SLC12A1	rs28444298	15	48749084	A	G	0.0771	ENSG00000074803	15	48540068	ENSG00000074803	N	-0.21067	0.033488	3.1583e-10
antihypertensive drug	benign neoplasm of breast	SLC12A1	rs28536045	15	48606649	G	T	0.19487	ENSG00000074803	15	48540068	ENSG00000074803	N	1.33289	0.010126	0
antihypertensive drug	benign neoplasm of breast	SLC12A1	rs28670973	15	48814654	C	T	0.156419	ENSG00000074803	15	48540068	ENSG00000074803	N	-0.19598	0.016514	1.7357e-32
antihypertensive drug	benign neoplasm of breast	SLC12A1	rs28730794	15	48765033	C	A	0.315633	ENSG00000074803	15	48540068	ENSG00000074803	N	0.203153	0.013017	6.5849e-55
antihypertensive drug	benign neoplasm of breast	SLC12A1	rs28730795	15	48765044	G	T	0.304988	ENSG00000074803	15	48540068	ENSG00000074803	N	0.200341	0.012984	1.0223e-53
antihypertensive drug	benign neoplasm of breast	SLC12A1	rs2899417	15	48700103	T	C	0.127716	ENSG00000074803	15	48540068	ENSG00000074803	N	-0.23098	0.02009	1.35949e-30
antihypertensive drug	benign neoplasm of breast	SLC12A1	rs2924566	15	48268761	G	A	0.205458	ENSG00000074803	15	48540068	ENSG00000074803	N	-0.09632	0.014899	1.0143e-10
antihypertensive drug	benign neoplasm of breast	SLC12A1	rs2924567	15	48268486	T	G	0.341464	ENSG00000074803	15	48540068	ENSG00000074803	N	0.1032	0.012843	9.29696e-16
antihypertensive drug	benign neoplasm of breast	SLC12A1	rs2924575	15	48241022	C	T	0.191244	ENSG00000074803	15	48540068	ENSG00000074803	N	-0.09038	0.015312	3.5825e-09
antihypertensive drug	benign neoplasm of breast	SLC12A1	rs2924576	15	48236782	C	A	0.38954	ENSG00000074803	15	48540068	ENSG00000074803	N	0.086742	0.012343	2.0982e-12
antihypertensive drug	benign neoplasm of breast	SLC12A1	rs2924577	15	48294305	A	G	0.198071	ENSG00000074803	15	48540068	ENSG00000074803	N	-0.09512	0.015107	3.0425e-10
antihypertensive drug	benign neoplasm of breast	SLC12A1	rs2924578	15	48295771	A	G	0.207741	ENSG00000074803	15	48540068	ENSG00000074803	N	-0.09241	0.01484	4.75451e-10
antihypertensive drug	benign neoplasm of breast	SLC12A1	rs2934180	15	48227162	T	A	0.390654	ENSG00000074803	15	48540068	ENSG00000074803	N	0.070999	0.012343	8.79851e-09
antihypertensive drug	benign neoplasm of breast	SLC12A1	rs2934193	15	48259719	T	C	0.207846	ENSG00000074803	15	48540068	ENSG00000074803	N	-0.09799	0.015021	6.87309e-11
antihypertensive drug	benign neoplasm of breast	SLC12A1	rs2965302	15	48286354	T	C	0.20792	ENSG00000074803	15	48540068	ENSG00000074803	N	-0.09413	0.014836	2.2243e-10
antihypertensive drug	benign neoplasm of breast	SLC12A1	rs2965303	15	48291399	T	C	0.205638	ENSG00000074803	15	48540068	ENSG00000074803	N	-0.09328	0.014897	3.8105e-10
antihypertensive drug	benign neoplasm of breast	SLC12A1	rs2965305	15	48208868	G	A	0.220605	ENSG00000074803	15	48540068	ENSG00000074803	N	0.085621	0.014522	3.7287e-09
antihypertensive drug	benign neoplasm of breast	SLC12A1	rs2965306	15	48211935	A	G	0.146927	ENSG00000074803	15	48540068	ENSG00000074803	N	-0.09806	0.017222	1.2424e-08
antihypertensive drug	benign neoplasm of breast	SLC12A1	rs2965321	15	48271471	A	G	0.208122	ENSG00000074803	15	48540068	ENSG00000074803	N	-0.09573	0.014829	1.0751e-10
antihypertensive drug	benign neoplasm of breast	SLC12A1	rs2965323	15	48274130	G	A	0.197675	ENSG00000074803	15	48540068	ENSG00000074803	N	-0.09477	0.015118	3.6431e-10
antihypertensive drug	benign neoplasm of breast	SLC12A1	rs2965326	15	48277066	T	C	0.205048	ENSG00000074803	15	48540068	ENSG00000074803	N	-0.09751	0.015097	1.0526e-10
antihypertensive drug	benign neoplasm of breast	SLC12A1	rs34026160	15	49112120	A	G	0.179142	ENSG00000074803	15	48540068	ENSG00000074803	N	-0.09468	0.015702	1.64161e-09
antihypertensive drug	benign neoplasm of breast	SLC12A1	rs34028279	15	48577194	G	C	0.028112	ENSG00000074803	15	48540068	ENSG00000074803	N	-0.21637	0.038112	1.3692e-08
antihypertensive drug	benign neoplasm of breast	SLC12A1	rs34054358	15	48816654	A	C	0.140622	ENSG00000074803	15	48540068	ENSG00000074803	N	-0.24177	0.017221	8.94668e-45
antihypertensive drug	benign neoplasm of breast	SLC12A1	rs34070783	15	48773691	A	C	0.140183	ENSG00000074803	15	48540068	ENSG00000074803	N	-0.24262	0.017242	5.74164e-45
antihypertensive drug	benign neoplasm of breast	SLC12A1	rs34215103	15	48769236	C	A	0.12834	ENSG00000074803	15	48540068	ENSG00000074803	N	-0.24943	0.0179	3.89288e-44
antihypertensive drug	benign neoplasm of breast	SLC12A1	rs34398345	15	48831394	A	G	0.14424	ENSG00000074803	15	48540068	ENSG00000074803	N	-0.24413	0.017034	1.37691e-46
antihypertensive drug	benign neoplasm of breast	SLC12A1	rs34502911	15	48920598	T	C	0.146157	ENSG00000074803	15	48540068	ENSG00000074803	N	-0.25228	0.016932	3.3057e-50
antihypertensive drug	benign neoplasm of breast	SLC12A1	rs34539187	15	48756536	G	C	0.128732	ENSG00000074803	15	48540068	ENSG00000074803	N	-0.24938	0.017877	3.1726e-44
antihypertensive drug	benign neoplasm of breast	SLC12A1	rs34696223	15	49085278	T	C	0.070413	ENSG00000074803	15	48540068	ENSG00000074803	N	0.141514	0.023542	1.8416e-09
antihypertensive drug	benign neoplasm of breast	SLC12A1	rs34700907	15	48536530	G	A	0.07045	ENSG00000074803	15	48540068	ENSG00000074803	N	0.444112	0.026017	2.49055e-65
antihypertensive drug	benign neoplasm of breast	SLC12A1	rs34804898	15	48890321	A	G	0.146227	ENSG00000074803	15	48540068	ENSG00000074803	N	-0.25372	0.016926	8.53534e-51
antihypertensive drug	benign neoplasm of breast	SLC12A1	rs34837775	15	48784915	C	T	0.140433	ENSG00000074803	15	48540068	ENSG00000074803	N	-0.24341	0.017229	2.5602e-45
antihypertensive drug	benign neoplasm of breast	SLC12A1	rs34883356	15	48841607	A	C	0.08625	ENSG00000074803	15	48540068	ENSG00000074803	N	-0.1961	0.026857	2.8394e-13
antihypertensive drug	benign neoplasm of breast	SLC12A1	rs34945601	15	48942619	T	G	0.144344	ENSG00000074803	15	48540068	ENSG00000074803	N	-0.25416	0.017787	2.54799e-46
antihypertensive drug	benign neoplasm of breast	SLC12A1	rs35011719	15	48812383	T	C	0.148619	ENSG00000074803	15	48540068	ENSG00000074803	N	-0.24286	0.016822	3.02732e-47
antihypertensive drug	benign neoplasm of breast	SLC12A1	rs35034566	15	48892932	C	T	0.146454	ENSG00000074803	15	48540068	ENSG00000074803	N	-0.25381	0.016915	6.8502e-51
antihypertensive drug	benign neoplasm of breast	SLC12A1	rs35107005	15	48399758	T	G	0.019759	ENSG00000074803	15	48540068	ENSG00000074803	N	0.703798	0.065907	1.28189e-26
antihypertensive drug	benign neoplasm of breast	SLC12A1	rs35149841	15	48823623	C	G	0.144014	ENSG00000074803	15	48540068	ENSG00000074803	N	-0.24341	0.017046	2.93278e-46
antihypertensive drug	benign neoplasm of breast	SLC12A1	rs35349206	15	48726179	A	C	0.091853	ENSG00000074803	15	48540068	ENSG00000074803	N	0.31586	0.020705	1.52502e-52
antihypertensive drug	benign neoplasm of breast	SLC12A1	rs35391394	15	48575764	T	A	0.027996	ENSG00000074803	15	48540068	ENSG00000074803	N	-0.21623	0.03819	1.4979e-08
antihypertensive drug	benign neoplasm of breast	SLC12A1	rs35405890	15	48591267	T	C	0.208187	ENSG00000074803	15	48540068	ENSG00000074803	N	1.17043	0.010997	0
antihypertensive drug	benign neoplasm of breast	SLC12A1	rs35450230	15	48783076	A	C	0.151385	ENSG00000074803	15	48540068	ENSG00000074803	N	-0.24271	0.016695	6.91916e-48
antihypertensive drug	benign neoplasm of breast	SLC12A1	rs35464791	15	48797124	A	T	0.140471	ENSG00000074803	15	48540068	ENSG00000074803	N	-0.24352	0.017227	2.27869e-45
antihypertensive drug	benign neoplasm of breast	SLC12A1	rs35706368	15	49158705	A	C	0.198797	ENSG00000074803	15	48540068	ENSG00000074803	N	0.084211	0.015097	2.4302e-08
antihypertensive drug	benign neoplasm of breast	SLC12A1	rs35714357	15	48561259	C	T	0.055069	ENSG00000074803	15	48540068	ENSG00000074803	N	0.44101	0.026162	9.28866e-64
antihypertensive drug	benign neoplasm of breast	SLC12A1	rs35716640	15	48800163	A	G	0.14049	ENSG00000074803	15	48540068	ENSG00000074803	N	-0.24256	0.017227	5.02671e-45
antihypertensive drug	benign neoplasm of breast	SLC12A1	rs35724587	15	48856761	G	A	0.146599	ENSG00000074803	15	48540068	ENSG00000074803	N	-0.25515	0.016906	1.8226e-51
antihypertensive drug	benign neoplasm of breast	SLC12A1	rs35742491	15	48675900	T	G	0.066996	ENSG00000074803	15	48540068	ENSG00000074803	N	0.713508	0.023335	2.49817e-205
antihypertensive drug	benign neoplasm of breast	SLC12A1	rs36029774	15	48693034	T	C	0.096558	ENSG00000074803	15	48540068	ENSG00000074803	N	0.267134	0.020288	1.35172e-39
antihypertensive drug	benign neoplasm of breast	SLC12A1	rs36044294	15	48978876	C	T	0.164853	ENSG00000074803	15	48540068	ENSG00000074803	N	-0.17023	0.019149	6.13289e-19
antihypertensive drug	benign neoplasm of breast	SLC12A1	rs36085735	15	48669077	A	G	0.062376	ENSG00000074803	15	48540068	ENSG00000074803	N	0.833082	0.026737	3.93986e-213
antihypertensive drug	benign neoplasm of breast	SLC12A1	rs363820	15	48729030	C	T	0.092028	ENSG00000074803	15	48540068	ENSG00000074803	N	0.312439	0.020688	1.56619e-51
antihypertensive drug	benign neoplasm of breast	SLC12A1	rs3759912	15	48621836	G	A	0.196532	ENSG00000074803	15	48540068	ENSG00000074803	N	1.36886	0.011018	0
antihypertensive drug	benign neoplasm of breast	SLC12A1	rs3784615	15	48540199	C	T	0.201381	ENSG00000074803	15	48540068	ENSG00000074803	N	1.10436	0.011867	0
antihypertensive drug	benign neoplasm of breast	SLC12A1	rs3784616	15	48570578	T	G	0.192548	ENSG00000074803	15	48540068	ENSG00000074803	N	1.08487	0.012175	0
antihypertensive drug	benign neoplasm of breast	SLC12A1	rs3784618	15	48576381	C	T	0.133219	ENSG00000074803	15	48540068	ENSG00000074803	N	1.47608	0.012506	0
antihypertensive drug	benign neoplasm of breast	SLC12A1	rs3784619	15	48625938	G	A	0.153726	ENSG00000074803	15	48540068	ENSG00000074803	N	1.51513	0.010608	0
antihypertensive drug	benign neoplasm of breast	SLC12A1	rs3784621	15	48633092	C	T	0.182513	ENSG00000074803	15	48540068	ENSG00000074803	N	1.32504	0.01077	0
antihypertensive drug	benign neoplasm of breast	SLC12A1	rs3985862	15	48689253	A	G	0.057366	ENSG00000074803	15	48540068	ENSG00000074803	N	-0.23171	0.038886	2.54409e-09
antihypertensive drug	benign neoplasm of breast	SLC12A1	rs4238373	15	48670530	G	C	0.129954	ENSG00000074803	15	48540068	ENSG00000074803	N	1.27331	0.01427	0
antihypertensive drug	benign neoplasm of breast	SLC12A1	rs4255736	15	48728291	C	A	0.034019	ENSG00000074803	15	48540068	ENSG00000074803	N	0.413757	0.06559	2.823e-10
antihypertensive drug	benign neoplasm of breast	SLC12A1	rs4257154	15	48655076	G	C	0.188875	ENSG00000074803	15	48540068	ENSG00000074803	N	1.28781	0.010804	0
antihypertensive drug	benign neoplasm of breast	SLC12A1	rs4283172	15	48783269	A	G	0.151866	ENSG00000074803	15	48540068	ENSG00000074803	N	-0.24257	0.016671	5.85743e-48
antihypertensive drug	benign neoplasm of breast	SLC12A1	rs4325499	15	48581748	A	C	0.218959	ENSG00000074803	15	48540068	ENSG00000074803	N	1.13794	0.010883	0
antihypertensive drug	benign neoplasm of breast	SLC12A1	rs4374113	15	48820901	C	T	0.153167	ENSG00000074803	15	48540068	ENSG00000074803	N	-0.19331	0.016659	3.95099e-31
antihypertensive drug	benign neoplasm of breast	SLC12A1	rs4435197	15	49165432	C	T	0.251988	ENSG00000074803	15	48540068	ENSG00000074803	N	-0.07937	0.014044	1.5896e-08
antihypertensive drug	benign neoplasm of breast	SLC12A1	rs4513041	15	48671575	C	G	0.136923	ENSG00000074803	15	48540068	ENSG00000074803	N	1.19604	0.014269	0
antihypertensive drug	benign neoplasm of breast	SLC12A1	rs4630496	15	48658663	A	G	0.157531	ENSG00000074803	15	48540068	ENSG00000074803	N	1.47264	0.010783	0
antihypertensive drug	benign neoplasm of breast	SLC12A1	rs470888	15	48178492	T	G	0.129831	ENSG00000074803	15	48540068	ENSG00000074803	N	0.152801	0.020016	2.2793e-14
antihypertensive drug	benign neoplasm of breast	SLC12A1	rs474882	15	48203772	G	A	0.162376	ENSG00000074803	15	48540068	ENSG00000074803	N	0.141257	0.016304	4.55491e-18
antihypertensive drug	benign neoplasm of breast	SLC12A1	rs4774516	15	48670243	A	G	0.084098	ENSG00000074803	15	48540068	ENSG00000074803	N	1.25169	0.018922	0
antihypertensive drug	benign neoplasm of breast	SLC12A1	rs4774520	15	48878220	T	C	0.146335	ENSG00000074803	15	48540068	ENSG00000074803	N	-0.25221	0.016922	3.10427e-50
antihypertensive drug	benign neoplasm of breast	SLC12A1	rs4775746	15	48638247	G	A	0.152676	ENSG00000074803	15	48540068	ENSG00000074803	N	1.51063	0.010728	0
antihypertensive drug	benign neoplasm of breast	SLC12A1	rs4775747	15	48638343	C	G	0.180551	ENSG00000074803	15	48540068	ENSG00000074803	N	1.31928	0.011052	0
antihypertensive drug	benign neoplasm of breast	SLC12A1	rs4775748	15	48638795	G	T	0.152016	ENSG00000074803	15	48540068	ENSG00000074803	N	1.47436	0.011134	0
antihypertensive drug	benign neoplasm of breast	SLC12A1	rs4775749	15	48642261	G	A	0.155605	ENSG00000074803	15	48540068	ENSG00000074803	N	1.481	0.010826	0
antihypertensive drug	benign neoplasm of breast	SLC12A1	rs4775750	15	48652764	G	A	0.196093	ENSG00000074803	15	48540068	ENSG00000074803	N	1.28931	0.010607	0
antihypertensive drug	benign neoplasm of breast	SLC12A1	rs4775751	15	48653107	G	A	0.195921	ENSG00000074803	15	48540068	ENSG00000074803	N	1.28964	0.010611	0
antihypertensive drug	benign neoplasm of breast	SLC12A1	rs4775752	15	48655643	T	C	0.1929	ENSG00000074803	15	48540068	ENSG00000074803	N	1.29744	0.010672	0
antihypertensive drug	benign neoplasm of breast	SLC12A1	rs4775753	15	48661219	T	C	0.195271	ENSG00000074803	15	48540068	ENSG00000074803	N	1.29357	0.010604	0
antihypertensive drug	benign neoplasm of breast	SLC12A1	rs4775754	15	48661343	C	T	0.195309	ENSG00000074803	15	48540068	ENSG00000074803	N	1.29296	0.010607	0
antihypertensive drug	benign neoplasm of breast	SLC12A1	rs4775755	15	48662479	C	T	0.19846	ENSG00000074803	15	48540068	ENSG00000074803	N	1.23343	0.010859	0
antihypertensive drug	benign neoplasm of breast	SLC12A1	rs4775757	15	48669322	C	A	0.184608	ENSG00000074803	15	48540068	ENSG00000074803	N	1.23605	0.01142	0
antihypertensive drug	benign neoplasm of breast	SLC12A1	rs4775758	15	48670305	G	A	0.125202	ENSG00000074803	15	48540068	ENSG00000074803	N	1.29191	0.01451	0
antihypertensive drug	benign neoplasm of breast	SLC12A1	rs4775761	15	48723509	T	G	0.150981	ENSG00000074803	15	48540068	ENSG00000074803	N	-0.24869	0.017519	9.7827e-46
antihypertensive drug	benign neoplasm of breast	SLC12A1	rs4775764	15	48761196	T	C	0.155548	ENSG00000074803	15	48540068	ENSG00000074803	N	-0.17317	0.016629	2.14041e-25
antihypertensive drug	benign neoplasm of breast	SLC12A1	rs4775767	15	48836119	C	T	0.156601	ENSG00000074803	15	48540068	ENSG00000074803	N	-0.21228	0.016491	6.38723e-38
antihypertensive drug	benign neoplasm of breast	SLC12A1	rs4775768	15	48939514	G	A	0.134801	ENSG00000074803	15	48540068	ENSG00000074803	N	-0.2481	0.017746	2.0533e-44
antihypertensive drug	benign neoplasm of breast	SLC12A1	rs4775769	15	48939888	T	G	0.08897	ENSG00000074803	15	48540068	ENSG00000074803	N	0.301692	0.021022	1.04709e-46
antihypertensive drug	benign neoplasm of breast	SLC12A1	rs4775770	15	48944563	A	G	0.149507	ENSG00000074803	15	48540068	ENSG00000074803	N	0.509163	0.016546	5.94851e-208
antihypertensive drug	benign neoplasm of breast	SLC12A1	rs5020564	15	48664553	T	C	0.162783	ENSG00000074803	15	48540068	ENSG00000074803	N	1.44769	0.010694	0
antihypertensive drug	benign neoplasm of breast	SLC12A1	rs5027380	15	48822627	T	C	0.152373	ENSG00000074803	15	48540068	ENSG00000074803	N	-0.20272	0.016687	5.84992e-34
antihypertensive drug	benign neoplasm of breast	SLC12A1	rs518264	15	48208534	C	T	0.16231	ENSG00000074803	15	48540068	ENSG00000074803	N	0.142883	0.016306	1.9046e-18
antihypertensive drug	benign neoplasm of breast	SLC12A1	rs520970	15	48208243	A	T	0.148651	ENSG00000074803	15	48540068	ENSG00000074803	N	0.141875	0.016907	4.79571e-17
antihypertensive drug	benign neoplasm of breast	SLC12A1	rs549368	15	48207466	T	C	0.167124	ENSG00000074803	15	48540068	ENSG00000074803	N	0.140165	0.016116	3.4017e-18
antihypertensive drug	benign neoplasm of breast	SLC12A1	rs55694948	15	48758132	C	A	0.146869	ENSG00000074803	15	48540068	ENSG00000074803	N	0.498451	0.016495	1.3213e-200
antihypertensive drug	benign neoplasm of breast	SLC12A1	rs55705423	15	48672546	G	A	0.066148	ENSG00000074803	15	48540068	ENSG00000074803	N	0.832055	0.025954	1.68212e-225
antihypertensive drug	benign neoplasm of breast	SLC12A1	rs55831142	15	48569516	T	A	0.133237	ENSG00000074803	15	48540068	ENSG00000074803	N	1.51669	0.013642	0
antihypertensive drug	benign neoplasm of breast	SLC12A1	rs55999498	15	48758527	C	T	0.092213	ENSG00000074803	15	48540068	ENSG00000074803	N	0.310909	0.02067	3.93151e-51
antihypertensive drug	benign neoplasm of breast	SLC12A1	rs56066063	15	48991465	C	T	0.024436	ENSG00000074803	15	48540068	ENSG00000074803	N	0.39477	0.038908	3.44519e-24
antihypertensive drug	benign neoplasm of breast	SLC12A1	rs56194244	15	48701198	A	G	0.018775	ENSG00000074803	15	48540068	ENSG00000074803	N	1.14001	0.045301	9.6356e-140
antihypertensive drug	benign neoplasm of breast	SLC12A1	rs56270063	15	48729000	C	T	0.018189	ENSG00000074803	15	48540068	ENSG00000074803	N	1.16484	0.045997	1.73821e-141
antihypertensive drug	benign neoplasm of breast	SLC12A1	rs56286136	15	48755814	C	T	0.091999	ENSG00000074803	15	48540068	ENSG00000074803	N	0.311563	0.020691	3.04982e-51
antihypertensive drug	benign neoplasm of breast	SLC12A1	rs56308793	15	48642808	T	C	0.168732	ENSG00000074803	15	48540068	ENSG00000074803	N	1.53029	0.01055	0
antihypertensive drug	benign neoplasm of breast	SLC12A1	rs56842965	15	48643774	A	G	0.168076	ENSG00000074803	15	48540068	ENSG00000074803	N	1.47769	0.010061	0
antihypertensive drug	benign neoplasm of breast	SLC12A1	rs56952598	15	48672222	A	C	0.062439	ENSG00000074803	15	48540068	ENSG00000074803	N	0.829674	0.026733	1.79587e-211
antihypertensive drug	benign neoplasm of breast	SLC12A1	rs57191744	15	48535577	G	A	0.058952	ENSG00000074803	15	48540068	ENSG00000074803	N	0.48855	0.028266	6.2089e-67
antihypertensive drug	benign neoplasm of breast	SLC12A1	rs57230506	15	48525320	C	T	0.064454	ENSG00000074803	15	48540068	ENSG00000074803	N	0.470859	0.027101	1.29399e-67
antihypertensive drug	benign neoplasm of breast	SLC12A1	rs57311495	15	48676752	A	C	0.066286	ENSG00000074803	15	48540068	ENSG00000074803	N	0.716875	0.023451	3.18145e-205
antihypertensive drug	benign neoplasm of breast	SLC12A1	rs57813871	15	48672435	C	T	0.062482	ENSG00000074803	15	48540068	ENSG00000074803	N	0.829184	0.026725	2.39719e-211
antihypertensive drug	benign neoplasm of breast	SLC12A1	rs57829342	15	48808830	C	T	0.092889	ENSG00000074803	15	48540068	ENSG00000074803	N	0.304957	0.020607	1.49121e-49
antihypertensive drug	benign neoplasm of breast	SLC12A1	rs57847645	15	48605910	C	T	0.025033	ENSG00000074803	15	48540068	ENSG00000074803	N	-0.42316	0.044896	4.28469e-21
antihypertensive drug	benign neoplasm of breast	SLC12A1	rs58141129	15	48672439	A	G	0.062482	ENSG00000074803	15	48540068	ENSG00000074803	N	0.829184	0.026725	2.39719e-211
antihypertensive drug	benign neoplasm of breast	SLC12A1	rs58301445	15	48646002	T	G	0.164169	ENSG00000074803	15	48540068	ENSG00000074803	N	1.47088	0.010374	0
antihypertensive drug	benign neoplasm of breast	SLC12A1	rs58321206	15	48675400	C	T	0.065976	ENSG00000074803	15	48540068	ENSG00000074803	N	0.762806	0.026182	1.28279e-186
antihypertensive drug	benign neoplasm of breast	SLC12A1	rs58421272	15	48681201	C	T	0.070122	ENSG00000074803	15	48540068	ENSG00000074803	N	0.705603	0.025549	6.76481e-168
antihypertensive drug	benign neoplasm of breast	SLC12A1	rs58558122	15	48586442	A	G	0.215	ENSG00000074803	15	48540068	ENSG00000074803	N	1.1477	0.010937	0
antihypertensive drug	benign neoplasm of breast	SLC12A1	rs58629780	15	48824721	G	A	0.140914	ENSG00000074803	15	48540068	ENSG00000074803	N	-0.23166	0.020121	1.13461e-30
antihypertensive drug	benign neoplasm of breast	SLC12A1	rs58897738	15	48685841	C	T	0.077125	ENSG00000074803	15	48540068	ENSG00000074803	N	0.831658	0.024009	6.3405e-263
antihypertensive drug	benign neoplasm of breast	SLC12A1	rs58922278	15	48549554	A	T	0.169831	ENSG00000074803	15	48540068	ENSG00000074803	N	1.2471	0.012032	0
antihypertensive drug	benign neoplasm of breast	SLC12A1	rs590284	15	48204929	A	G	0.162314	ENSG00000074803	15	48540068	ENSG00000074803	N	0.141743	0.016306	3.54239e-18
antihypertensive drug	benign neoplasm of breast	SLC12A1	rs591519	15	48894200	T	A	0.091326	ENSG00000074803	15	48540068	ENSG00000074803	N	0.312679	0.02076	2.8794e-51
antihypertensive drug	benign neoplasm of breast	SLC12A1	rs59324936	15	48646258	T	G	0.164698	ENSG00000074803	15	48540068	ENSG00000074803	N	1.46314	0.010421	0
antihypertensive drug	benign neoplasm of breast	SLC12A1	rs59343375	15	48819125	T	C	0.093281	ENSG00000074803	15	48540068	ENSG00000074803	N	0.300167	0.020573	3.22347e-48
antihypertensive drug	benign neoplasm of breast	SLC12A1	rs59517308	15	48675253	T	A	0.06694	ENSG00000074803	15	48540068	ENSG00000074803	N	0.717574	0.023336	1.22281e-207
antihypertensive drug	benign neoplasm of breast	SLC12A1	rs595244	15	48840835	T	C	0.09093	ENSG00000074803	15	48540068	ENSG00000074803	N	0.310365	0.020803	2.47963e-50
antihypertensive drug	benign neoplasm of breast	SLC12A1	rs598029	15	48834860	G	A	0.315362	ENSG00000074803	15	48540068	ENSG00000074803	N	0.179071	0.013047	7.15337e-43
antihypertensive drug	benign neoplasm of breast	SLC12A1	rs60281866	15	48831212	A	C	0.144202	ENSG00000074803	15	48540068	ENSG00000074803	N	-0.24431	0.017036	1.206e-46
antihypertensive drug	benign neoplasm of breast	SLC12A1	rs60545295	15	48521101	A	G	0.162971	ENSG00000074803	15	48540068	ENSG00000074803	N	1.09073	0.013416	0
antihypertensive drug	benign neoplasm of breast	SLC12A1	rs60820695	15	48584883	T	C	0.147543	ENSG00000074803	15	48540068	ENSG00000074803	N	1.3701	0.012351	0
antihypertensive drug	benign neoplasm of breast	SLC12A1	rs60899194	15	48582960	A	G	0.209434	ENSG00000074803	15	48540068	ENSG00000074803	N	1.16321	0.01101	0
antihypertensive drug	benign neoplasm of breast	SLC12A1	rs61248772	15	48598726	T	A	0.156809	ENSG00000074803	15	48540068	ENSG00000074803	N	1.6618	0.008611	0
antihypertensive drug	benign neoplasm of breast	SLC12A1	rs61472861	15	48677753	G	C	0.066548	ENSG00000074803	15	48540068	ENSG00000074803	N	0.710186	0.023422	5.95214e-202
antihypertensive drug	benign neoplasm of breast	SLC12A1	rs61998528	15	48147140	C	T	0.077173	ENSG00000074803	15	48540068	ENSG00000074803	N	-0.12941	0.023584	4.0882e-08
antihypertensive drug	benign neoplasm of breast	SLC12A1	rs61999067	15	48616314	A	G	0.063605	ENSG00000074803	15	48540068	ENSG00000074803	N	-0.41642	0.03936	3.68958e-26
antihypertensive drug	benign neoplasm of breast	SLC12A1	rs61999107	15	48691494	T	C	0.095853	ENSG00000074803	15	48540068	ENSG00000074803	N	0.289793	0.020331	4.23323e-46
antihypertensive drug	benign neoplasm of breast	SLC12A1	rs62011402	15	48813635	C	T	0.08975	ENSG00000074803	15	48540068	ENSG00000074803	N	-0.19383	0.026663	3.60549e-13
antihypertensive drug	benign neoplasm of breast	SLC12A1	rs625034	15	48926202	C	T	0.090851	ENSG00000074803	15	48540068	ENSG00000074803	N	0.315274	0.020806	7.19462e-52
antihypertensive drug	benign neoplasm of breast	SLC12A1	rs627634	15	48879291	T	C	0.090854	ENSG00000074803	15	48540068	ENSG00000074803	N	0.310248	0.020812	2.9502e-50
antihypertensive drug	benign neoplasm of breast	SLC12A1	rs636178	15	48897282	T	C	0.090832	ENSG00000074803	15	48540068	ENSG00000074803	N	0.313582	0.02081	2.58218e-51
antihypertensive drug	benign neoplasm of breast	SLC12A1	rs6416442	15	48318087	G	T	0.395776	ENSG00000074803	15	48540068	ENSG00000074803	N	0.078022	0.012313	2.3489e-10
antihypertensive drug	benign neoplasm of breast	SLC12A1	rs6493301	15	48236283	C	T	0.125828	ENSG00000074803	15	48540068	ENSG00000074803	N	-0.10961	0.018164	1.5936e-09
antihypertensive drug	benign neoplasm of breast	SLC12A1	rs6493302	15	48264831	A	G	0.205285	ENSG00000074803	15	48540068	ENSG00000074803	N	-0.09658	0.014904	9.1723e-11
antihypertensive drug	benign neoplasm of breast	SLC12A1	rs6493311	15	48539587	C	T	0.204744	ENSG00000074803	15	48540068	ENSG00000074803	N	1.10552	0.011738	0
antihypertensive drug	benign neoplasm of breast	SLC12A1	rs6493312	15	48542556	A	C	0.052188	ENSG00000074803	15	48540068	ENSG00000074803	N	0.543913	0.026709	3.46073e-92
antihypertensive drug	benign neoplasm of breast	SLC12A1	rs6493314	15	48565489	T	C	0.140967	ENSG00000074803	15	48540068	ENSG00000074803	N	1.29093	0.01338	0
antihypertensive drug	benign neoplasm of breast	SLC12A1	rs6493315	15	48567014	C	T	0.209121	ENSG00000074803	15	48540068	ENSG00000074803	N	1.0985	0.011492	0
antihypertensive drug	benign neoplasm of breast	SLC12A1	rs6493316	15	48567477	T	C	0.202469	ENSG00000074803	15	48540068	ENSG00000074803	N	1.11351	0.011618	0
antihypertensive drug	benign neoplasm of breast	SLC12A1	rs6493317	15	48568156	C	T	0.212184	ENSG00000074803	15	48540068	ENSG00000074803	N	1.1017	0.011367	0
antihypertensive drug	benign neoplasm of breast	SLC12A1	rs6493318	15	48568259	C	T	0.212184	ENSG00000074803	15	48540068	ENSG00000074803	N	1.1017	0.011367	0
antihypertensive drug	benign neoplasm of breast	SLC12A1	rs6493319	15	48568268	G	A	0.210784	ENSG00000074803	15	48540068	ENSG00000074803	N	1.10456	0.011394	0
antihypertensive drug	benign neoplasm of breast	SLC12A1	rs6493320	15	48582267	G	A	0.218972	ENSG00000074803	15	48540068	ENSG00000074803	N	1.13802	0.010882	0
antihypertensive drug	benign neoplasm of breast	SLC12A1	rs6493321	15	48582314	T	C	0.218896	ENSG00000074803	15	48540068	ENSG00000074803	N	1.13796	0.010885	0
antihypertensive drug	benign neoplasm of breast	SLC12A1	rs6493323	15	48665837	G	A	0.071471	ENSG00000074803	15	48540068	ENSG00000074803	N	0.783559	0.025096	5.30811e-214
antihypertensive drug	benign neoplasm of breast	SLC12A1	rs6493325	15	48787245	C	T	0.09227	ENSG00000074803	15	48540068	ENSG00000074803	N	0.320556	0.020654	2.51691e-54
antihypertensive drug	benign neoplasm of breast	SLC12A1	rs6493327	15	48809428	A	G	0.092606	ENSG00000074803	15	48540068	ENSG00000074803	N	0.306031	0.020635	9.23457e-50
antihypertensive drug	benign neoplasm of breast	SLC12A1	rs6493328	15	48819502	A	G	0.313516	ENSG00000074803	15	48540068	ENSG00000074803	N	0.190407	0.013056	3.54053e-48
antihypertensive drug	benign neoplasm of breast	SLC12A1	rs6493333	15	48939046	T	C	0.150475	ENSG00000074803	15	48540068	ENSG00000074803	N	0.515594	0.01628	3.93468e-220
antihypertensive drug	benign neoplasm of breast	SLC12A1	rs6493334	15	48939181	T	A	0.158422	ENSG00000074803	15	48540068	ENSG00000074803	N	-0.22707	0.016603	1.40481e-42
antihypertensive drug	benign neoplasm of breast	SLC12A1	rs655015	15	48891107	C	T	0.091307	ENSG00000074803	15	48540068	ENSG00000074803	N	0.311373	0.020763	7.72787e-51
antihypertensive drug	benign neoplasm of breast	SLC12A1	rs66823218	15	48592083	G	A	0.209046	ENSG00000074803	15	48540068	ENSG00000074803	N	1.1702	0.010968	0
antihypertensive drug	benign neoplasm of breast	SLC12A1	rs668316	15	48242181	T	G	0.355481	ENSG00000074803	15	48540068	ENSG00000074803	N	0.085423	0.012732	1.9569e-11
antihypertensive drug	benign neoplasm of breast	SLC12A1	rs668842	15	48891965	T	C	0.313285	ENSG00000074803	15	48540068	ENSG00000074803	N	0.180773	0.013069	1.62061e-43
antihypertensive drug	benign neoplasm of breast	SLC12A1	rs66993605	15	48795195	T	C	0.154073	ENSG00000074803	15	48540068	ENSG00000074803	N	-0.19425	0.016618	1.45079e-31
antihypertensive drug	benign neoplasm of breast	SLC12A1	rs673686	15	48195100	A	G	0.159883	ENSG00000074803	15	48540068	ENSG00000074803	N	0.144995	0.01641	9.92065e-19
antihypertensive drug	benign neoplasm of breast	SLC12A1	rs67904691	15	48587583	C	T	0.208621	ENSG00000074803	15	48540068	ENSG00000074803	N	1.16638	0.011013	0
antihypertensive drug	benign neoplasm of breast	SLC12A1	rs68004907	15	48585359	G	T	0.21517	ENSG00000074803	15	48540068	ENSG00000074803	N	1.14677	0.010939	0
antihypertensive drug	benign neoplasm of breast	SLC12A1	rs682737	15	48891771	A	G	0.090719	ENSG00000074803	15	48540068	ENSG00000074803	N	0.312982	0.020822	4.58621e-51
antihypertensive drug	benign neoplasm of breast	SLC12A1	rs682938	15	48864367	G	A	0.303106	ENSG00000074803	15	48540068	ENSG00000074803	N	0.175417	0.013196	2.53501e-40
antihypertensive drug	benign neoplasm of breast	SLC12A1	rs683282	15	48847733	C	T	0.307973	ENSG00000074803	15	48540068	ENSG00000074803	N	0.17444	0.013137	3.09749e-40
antihypertensive drug	benign neoplasm of breast	SLC12A1	rs685091	15	48848130	C	T	0.0928	ENSG00000074803	15	48540068	ENSG00000074803	N	0.30296	0.020618	7.06388e-49
antihypertensive drug	benign neoplasm of breast	SLC12A1	rs686861	15	48885005	G	A	0.091477	ENSG00000074803	15	48540068	ENSG00000074803	N	0.30904	0.020748	3.55183e-50
antihypertensive drug	benign neoplasm of breast	SLC12A1	rs689304	15	48922360	T	C	0.090832	ENSG00000074803	15	48540068	ENSG00000074803	N	0.316099	0.020807	3.98317e-52
antihypertensive drug	benign neoplasm of breast	SLC12A1	rs71394949	15	48908494	C	T	0.14668	ENSG00000074803	15	48540068	ENSG00000074803	N	-0.25337	0.016905	8.82286e-51
antihypertensive drug	benign neoplasm of breast	SLC12A1	rs71467652	15	48772462	C	T	0.145524	ENSG00000074803	15	48540068	ENSG00000074803	N	-0.23951	0.016975	3.31453e-45
antihypertensive drug	benign neoplasm of breast	SLC12A1	rs71467654	15	48814059	G	T	0.149638	ENSG00000074803	15	48540068	ENSG00000074803	N	-0.24332	0.016774	1.11011e-47
antihypertensive drug	benign neoplasm of breast	SLC12A1	rs7162626	15	48944615	G	A	0.307452	ENSG00000074803	15	48540068	ENSG00000074803	N	0.184787	0.013133	5.77417e-45
antihypertensive drug	benign neoplasm of breast	SLC12A1	rs7162774	15	48659533	G	T	0.157205	ENSG00000074803	15	48540068	ENSG00000074803	N	1.46765	0.010852	0
antihypertensive drug	benign neoplasm of breast	SLC12A1	rs7162936	15	48594608	C	G	0.156247	ENSG00000074803	15	48540068	ENSG00000074803	N	1.65744	0.010398	0
antihypertensive drug	benign neoplasm of breast	SLC12A1	rs7163887	15	48659554	T	G	0.157338	ENSG00000074803	15	48540068	ENSG00000074803	N	1.47212	0.010799	0
antihypertensive drug	benign neoplasm of breast	SLC12A1	rs7164641	15	48614171	T	G	0.196127	ENSG00000074803	15	48540068	ENSG00000074803	N	1.38641	0.011366	0
antihypertensive drug	benign neoplasm of breast	SLC12A1	rs7166460	15	48804841	A	C	0.148414	ENSG00000074803	15	48540068	ENSG00000074803	N	-0.24311	0.016834	2.84839e-47
antihypertensive drug	benign neoplasm of breast	SLC12A1	rs7167026	15	48805096	T	C	0.148548	ENSG00000074803	15	48540068	ENSG00000074803	N	-0.24424	0.016877	1.81571e-47
antihypertensive drug	benign neoplasm of breast	SLC12A1	rs7168752	15	48600780	C	T	0.156582	ENSG00000074803	15	48540068	ENSG00000074803	N	1.66216	0.008625	0
antihypertensive drug	benign neoplasm of breast	SLC12A1	rs7169657	15	48801804	G	A	0.093924	ENSG00000074803	15	48540068	ENSG00000074803	N	0.312443	0.02413	2.40532e-38
antihypertensive drug	benign neoplasm of breast	SLC12A1	rs7170447	15	48653442	T	A	0.222142	ENSG00000074803	15	48540068	ENSG00000074803	N	1.31034	0.011589	0
antihypertensive drug	benign neoplasm of breast	SLC12A1	rs7170686	15	48821350	A	G	0.092953	ENSG00000074803	15	48540068	ENSG00000074803	N	0.301311	0.020606	2.02148e-48
antihypertensive drug	benign neoplasm of breast	SLC12A1	rs7174051	15	48584328	G	T	0.215264	ENSG00000074803	15	48540068	ENSG00000074803	N	1.14581	0.010943	0
antihypertensive drug	benign neoplasm of breast	SLC12A1	rs7174204	15	48579146	G	C	0.184721	ENSG00000074803	15	48540068	ENSG00000074803	N	1.27655	0.011086	0
antihypertensive drug	benign neoplasm of breast	SLC12A1	rs7174374	15	48990866	A	G	0.346594	ENSG00000074803	15	48540068	ENSG00000074803	N	0.170655	0.012586	6.95139e-42
antihypertensive drug	benign neoplasm of breast	SLC12A1	rs7174973	15	48763754	G	A	0.095455	ENSG00000074803	15	48540068	ENSG00000074803	N	0.348904	0.020305	3.57236e-66
antihypertensive drug	benign neoplasm of breast	SLC12A1	rs7175172	15	48572218	A	G	0.192405	ENSG00000074803	15	48540068	ENSG00000074803	N	1.08456	0.012183	0
antihypertensive drug	benign neoplasm of breast	SLC12A1	rs7175546	15	48724696	C	T	0.054585	ENSG00000074803	15	48540068	ENSG00000074803	N	0.743367	0.025772	6.09555e-183
antihypertensive drug	benign neoplasm of breast	SLC12A1	rs7176364	15	48780089	C	A	0.151359	ENSG00000074803	15	48540068	ENSG00000074803	N	-0.23978	0.016698	9.24943e-47
antihypertensive drug	benign neoplasm of breast	SLC12A1	rs7178085	15	49225123	A	C	0.094852	ENSG00000074803	15	48540068	ENSG00000074803	N	-0.12629	0.020548	7.9361e-10
antihypertensive drug	benign neoplasm of breast	SLC12A1	rs7179027	15	48579476	G	A	0.213113	ENSG00000074803	15	48540068	ENSG00000074803	N	1.15365	0.010955	0
antihypertensive drug	benign neoplasm of breast	SLC12A1	rs7179535	15	48579704	G	A	0.212309	ENSG00000074803	15	48540068	ENSG00000074803	N	1.15547	0.010969	0
antihypertensive drug	benign neoplasm of breast	SLC12A1	rs7180744	15	48668090	C	A	0.195756	ENSG00000074803	15	48540068	ENSG00000074803	N	1.18419	0.011356	0
antihypertensive drug	benign neoplasm of breast	SLC12A1	rs7182177	15	48646554	G	T	0.168906	ENSG00000074803	15	48540068	ENSG00000074803	N	1.46844	0.010109	0
antihypertensive drug	benign neoplasm of breast	SLC12A1	rs72623972	15	48586994	C	T	0.180747	ENSG00000074803	15	48540068	ENSG00000074803	N	1.29138	0.011146	0
antihypertensive drug	benign neoplasm of breast	SLC12A1	rs72737940	15	48318569	G	A	0.498346	ENSG00000074803	15	48540068	ENSG00000074803	N	0.082508	0.012038	7.18129e-12
antihypertensive drug	benign neoplasm of breast	SLC12A1	rs72737965	15	48528026	T	G	0.140954	ENSG00000074803	15	48540068	ENSG00000074803	N	1.25076	0.013657	0
antihypertensive drug	benign neoplasm of breast	SLC12A1	rs72737999	15	48681893	G	A	0.021488	ENSG00000074803	15	48540068	ENSG00000074803	N	-0.39963	0.066713	2.0958e-09
antihypertensive drug	benign neoplasm of breast	SLC12A1	rs72739859	15	49005206	A	G	0.04403	ENSG00000074803	15	48540068	ENSG00000074803	N	-0.17004	0.030677	2.9733e-08
antihypertensive drug	benign neoplasm of breast	SLC12A1	rs72739860	15	49008883	A	G	0.044052	ENSG00000074803	15	48540068	ENSG00000074803	N	-0.16915	0.03067	3.4838e-08
antihypertensive drug	benign neoplasm of breast	SLC12A1	rs72739882	15	49117765	C	T	0.071173	ENSG00000074803	15	48540068	ENSG00000074803	N	0.13793	0.023425	3.90419e-09
antihypertensive drug	benign neoplasm of breast	SLC12A1	rs72741915	15	49221285	A	G	0.089516	ENSG00000074803	15	48540068	ENSG00000074803	N	-0.13487	0.021088	1.5992e-10
antihypertensive drug	benign neoplasm of breast	SLC12A1	rs73390213	15	48670651	G	A	0.061383	ENSG00000074803	15	48540068	ENSG00000074803	N	0.844288	0.026924	7.61658e-216
antihypertensive drug	benign neoplasm of breast	SLC12A1	rs73390220	15	48674756	A	C	0.039588	ENSG00000074803	15	48540068	ENSG00000074803	N	0.702072	0.063849	4.00351e-28
antihypertensive drug	benign neoplasm of breast	SLC12A1	rs73390229	15	48676135	A	G	0.066996	ENSG00000074803	15	48540068	ENSG00000074803	N	0.713075	0.023336	4.57879e-205
antihypertensive drug	benign neoplasm of breast	SLC12A1	rs73390234	15	48678848	C	A	0.06677	ENSG00000074803	15	48540068	ENSG00000074803	N	0.714045	0.023373	5.65487e-205
antihypertensive drug	benign neoplasm of breast	SLC12A1	rs73390235	15	48679172	C	T	0.066791	ENSG00000074803	15	48540068	ENSG00000074803	N	0.713314	0.023372	1.40178e-204
antihypertensive drug	benign neoplasm of breast	SLC12A1	rs73390237	15	48679811	C	T	0.066586	ENSG00000074803	15	48540068	ENSG00000074803	N	0.711763	0.023412	5.16826e-203
antihypertensive drug	benign neoplasm of breast	SLC12A1	rs73398346	15	48990673	C	T	0.015119	ENSG00000074803	15	48540068	ENSG00000074803	N	0.580354	0.061704	5.1833e-21
antihypertensive drug	benign neoplasm of breast	SLC12A1	rs73400401	15	49144507	C	T	0.051466	ENSG00000074803	15	48540068	ENSG00000074803	N	-0.18468	0.027243	1.2101e-11
antihypertensive drug	benign neoplasm of breast	SLC12A1	rs73406419	15	48608125	C	A	0.025269	ENSG00000074803	15	48540068	ENSG00000074803	N	-0.37148	0.043721	1.9522e-17
antihypertensive drug	benign neoplasm of breast	SLC12A1	rs73406442	15	48646343	C	A	0.166015	ENSG00000074803	15	48540068	ENSG00000074803	N	1.46051	0.010367	0
antihypertensive drug	benign neoplasm of breast	SLC12A1	rs73406452	15	48661984	T	C	0.033662	ENSG00000074803	15	48540068	ENSG00000074803	N	-0.28146	0.037305	4.52978e-14
antihypertensive drug	benign neoplasm of breast	SLC12A1	rs73406454	15	48665478	T	G	0.029544	ENSG00000074803	15	48540068	ENSG00000074803	N	-0.27709	0.039914	3.86041e-12
antihypertensive drug	benign neoplasm of breast	SLC12A1	rs74011991	15	48548351	A	G	0.133645	ENSG00000074803	15	48540068	ENSG00000074803	N	1.50795	0.013641	0
antihypertensive drug	benign neoplasm of breast	SLC12A1	rs74011994	15	48575423	C	T	0.13454	ENSG00000074803	15	48540068	ENSG00000074803	N	1.46885	0.012463	0
antihypertensive drug	benign neoplasm of breast	SLC12A1	rs74011998	15	48596713	C	T	0.156557	ENSG00000074803	15	48540068	ENSG00000074803	N	1.66283	0.008618	0
antihypertensive drug	benign neoplasm of breast	SLC12A1	rs74012001	15	48605208	T	A	0.156847	ENSG00000074803	15	48540068	ENSG00000074803	N	1.65851	0.008654	0
antihypertensive drug	benign neoplasm of breast	SLC12A1	rs74012002	15	48605447	C	T	0.160156	ENSG00000074803	15	48540068	ENSG00000074803	N	1.64057	0.008636	0
antihypertensive drug	benign neoplasm of breast	SLC12A1	rs74330176	15	48804722	C	G	0.09287	ENSG00000074803	15	48540068	ENSG00000074803	N	0.306133	0.020608	6.43771e-50
antihypertensive drug	benign neoplasm of breast	SLC12A1	rs74523758	15	48793531	G	A	0.063892	ENSG00000074803	15	48540068	ENSG00000074803	N	-0.22639	0.02459	3.3725e-20
antihypertensive drug	benign neoplasm of breast	SLC12A1	rs74651962	15	48693598	C	T	0.057116	ENSG00000074803	15	48540068	ENSG00000074803	N	0.706751	0.025273	4.36827e-172
antihypertensive drug	benign neoplasm of breast	SLC12A1	rs74715047	15	48927113	C	G	0.057514	ENSG00000074803	15	48540068	ENSG00000074803	N	0.682269	0.029592	1.2865e-117
antihypertensive drug	benign neoplasm of breast	SLC12A1	rs74848231	15	48553888	G	A	0.032783	ENSG00000074803	15	48540068	ENSG00000074803	N	0.776323	0.033205	6.92517e-121
antihypertensive drug	benign neoplasm of breast	SLC12A1	rs74861257	15	48678381	C	A	0.042824	ENSG00000074803	15	48540068	ENSG00000074803	N	1.10844	0.02824	0
antihypertensive drug	benign neoplasm of breast	SLC12A1	rs748848	15	48331034	C	G	0.443228	ENSG00000074803	15	48540068	ENSG00000074803	N	0.082414	0.012117	1.0361e-11
antihypertensive drug	benign neoplasm of breast	SLC12A1	rs7495591	15	48570768	T	A	0.134341	ENSG00000074803	15	48540068	ENSG00000074803	N	1.51182	0.013538	0
antihypertensive drug	benign neoplasm of breast	SLC12A1	rs74961364	15	48730562	G	A	0.054195	ENSG00000074803	15	48540068	ENSG00000074803	N	0.744795	0.025862	2.2204e-182
antihypertensive drug	benign neoplasm of breast	SLC12A1	rs7497175	15	48348789	A	G	0.437802	ENSG00000074803	15	48540068	ENSG00000074803	N	0.077803	0.012137	1.4533e-10
antihypertensive drug	benign neoplasm of breast	SLC12A1	rs74988309	15	48728320	C	A	0.05408	ENSG00000074803	15	48540068	ENSG00000074803	N	0.744435	0.02589	8.16586e-182
antihypertensive drug	benign neoplasm of breast	SLC12A1	rs74990676	15	48467483	A	G	0.041228	ENSG00000074803	15	48540068	ENSG00000074803	N	0.478325	0.035897	1.6563e-40
antihypertensive drug	benign neoplasm of breast	SLC12A1	rs74992105	15	48574371	T	C	0.056713	ENSG00000074803	15	48540068	ENSG00000074803	N	0.407222	0.025836	5.69871e-56
antihypertensive drug	benign neoplasm of breast	SLC12A1	rs75094472	15	48644114	G	A	0.168529	ENSG00000074803	15	48540068	ENSG00000074803	N	1.46926	0.010123	0
antihypertensive drug	benign neoplasm of breast	SLC12A1	rs751467	15	48246954	A	G	0.383323	ENSG00000074803	15	48540068	ENSG00000074803	N	0.091052	0.012378	1.8922e-13
antihypertensive drug	benign neoplasm of breast	SLC12A1	rs75168070	15	48462320	C	T	0.021227	ENSG00000074803	15	48540068	ENSG00000074803	N	1.31479	0.054196	5.18585e-130
antihypertensive drug	benign neoplasm of breast	SLC12A1	rs75178624	15	48208286	G	T	0.015205	ENSG00000074803	15	48540068	ENSG00000074803	N	0.366292	0.065992	2.8469e-08
antihypertensive drug	benign neoplasm of breast	SLC12A1	rs75225368	15	48785206	T	C	0.09053	ENSG00000074803	15	48540068	ENSG00000074803	N	0.312953	0.020842	5.8035e-51
antihypertensive drug	benign neoplasm of breast	SLC12A1	rs75227249	15	48763008	T	A	0.128803	ENSG00000074803	15	48540068	ENSG00000074803	N	-0.24963	0.017872	2.46456e-44
antihypertensive drug	benign neoplasm of breast	SLC12A1	rs75267636	15	48928378	G	A	0.055593	ENSG00000074803	15	48540068	ENSG00000074803	N	0.711173	0.025611	1.04491e-169
antihypertensive drug	benign neoplasm of breast	SLC12A1	rs75385625	15	48862043	A	G	0.097664	ENSG00000074803	15	48540068	ENSG00000074803	N	0.290097	0.025377	2.90701e-30
antihypertensive drug	benign neoplasm of breast	SLC12A1	rs75434614	15	49242519	A	G	0.09456	ENSG00000074803	15	48540068	ENSG00000074803	N	-0.12501	0.020579	1.243e-09
antihypertensive drug	benign neoplasm of breast	SLC12A1	rs75535517	15	48585968	A	G	0.028182	ENSG00000074803	15	48540068	ENSG00000074803	N	-0.21765	0.038066	1.0791e-08
antihypertensive drug	benign neoplasm of breast	SLC12A1	rs75570984	15	48653443	T	A	0.256538	ENSG00000074803	15	48540068	ENSG00000074803	N	1.30146	0.012441	0
antihypertensive drug	benign neoplasm of breast	SLC12A1	rs75858888	15	48843191	A	G	0.144061	ENSG00000074803	15	48540068	ENSG00000074803	N	-0.22854	0.020012	3.3071e-30
antihypertensive drug	benign neoplasm of breast	SLC12A1	rs76060867	15	48678649	A	G	0.036926	ENSG00000074803	15	48540068	ENSG00000074803	N	0.663587	0.06623	1.2526e-23
antihypertensive drug	benign neoplasm of breast	SLC12A1	rs76249401	15	48903221	T	C	0.024984	ENSG00000074803	15	48540068	ENSG00000074803	N	0.863616	0.037922	8.33928e-115
antihypertensive drug	benign neoplasm of breast	SLC12A1	rs76270950	15	48602291	C	T	0.026438	ENSG00000074803	15	48540068	ENSG00000074803	N	-0.41217	0.043717	4.17978e-21
antihypertensive drug	benign neoplasm of breast	SLC12A1	rs76539098	15	48676792	G	A	0.023062	ENSG00000074803	15	48540068	ENSG00000074803	N	1.34064	0.03851	1.53567e-265
antihypertensive drug	benign neoplasm of breast	SLC12A1	rs767441	15	48905816	C	T	0.146873	ENSG00000074803	15	48540068	ENSG00000074803	N	-0.25313	0.016896	9.6565e-51
antihypertensive drug	benign neoplasm of breast	SLC12A1	rs76749119	15	48605065	A	G	0.156828	ENSG00000074803	15	48540068	ENSG00000074803	N	1.65862	0.008654	0
antihypertensive drug	benign neoplasm of breast	SLC12A1	rs76806298	15	48710402	A	G	0.053496	ENSG00000074803	15	48540068	ENSG00000074803	N	0.756452	0.026007	5.30375e-186
antihypertensive drug	benign neoplasm of breast	SLC12A1	rs76960244	15	48027954	A	G	0.012655	ENSG00000074803	15	48540068	ENSG00000074803	N	0.736433	0.126757	6.25479e-09
antihypertensive drug	benign neoplasm of breast	SLC12A1	rs77057062	15	48158295	A	G	0.088352	ENSG00000074803	15	48540068	ENSG00000074803	N	0.194102	0.02506	9.51318e-15
antihypertensive drug	benign neoplasm of breast	SLC12A1	rs77105137	15	48755472	A	G	0.087939	ENSG00000074803	15	48540068	ENSG00000074803	N	0.310923	0.021126	4.98458e-49
antihypertensive drug	benign neoplasm of breast	SLC12A1	rs77360718	15	48793615	T	C	0.090911	ENSG00000074803	15	48540068	ENSG00000074803	N	0.312857	0.020803	4.06436e-51
antihypertensive drug	benign neoplasm of breast	SLC12A1	rs77447266	15	48676762	T	A	0.04506	ENSG00000074803	15	48540068	ENSG00000074803	N	1.08217	0.027562	0
antihypertensive drug	benign neoplasm of breast	SLC12A1	rs78073995	15	48676081	T	C	0.037148	ENSG00000074803	15	48540068	ENSG00000074803	N	0.698406	0.065917	3.13667e-26
antihypertensive drug	benign neoplasm of breast	SLC12A1	rs78263743	15	49223190	T	C	0.082774	ENSG00000074803	15	48540068	ENSG00000074803	N	-0.13228	0.021852	1.4182e-09
antihypertensive drug	benign neoplasm of breast	SLC12A1	rs785016	15	48135564	T	C	0.437397	ENSG00000074803	15	48540068	ENSG00000074803	N	0.076326	0.012685	1.7768e-09
antihypertensive drug	benign neoplasm of breast	SLC12A1	rs78541192	15	48552349	A	C	0.047833	ENSG00000074803	15	48540068	ENSG00000074803	N	0.539347	0.027876	2.10273e-83
antihypertensive drug	benign neoplasm of breast	SLC12A1	rs79040993	15	48602146	T	G	0.156626	ENSG00000074803	15	48540068	ENSG00000074803	N	1.66129	0.008634	0
antihypertensive drug	benign neoplasm of breast	SLC12A1	rs79044045	15	48828471	A	G	0.032218	ENSG00000074803	15	48540068	ENSG00000074803	N	-0.30987	0.039626	5.2907e-15
antihypertensive drug	benign neoplasm of breast	SLC12A1	rs79074467	15	49223732	T	A	0.087737	ENSG00000074803	15	48540068	ENSG00000074803	N	-0.13006	0.021281	9.8761e-10
antihypertensive drug	benign neoplasm of breast	SLC12A1	rs79271151	15	48671988	C	T	0.038603	ENSG00000074803	15	48540068	ENSG00000074803	N	0.706243	0.064641	8.6964e-28
antihypertensive drug	benign neoplasm of breast	SLC12A1	rs79291689	15	48574805	C	A	0.057418	ENSG00000074803	15	48540068	ENSG00000074803	N	0.404425	0.02569	7.72054e-56
antihypertensive drug	benign neoplasm of breast	SLC12A1	rs79307111	15	48741401	A	G	0.087901	ENSG00000074803	15	48540068	ENSG00000074803	N	0.311214	0.02113	4.23617e-49
antihypertensive drug	benign neoplasm of breast	SLC12A1	rs79379792	15	48644177	A	G	0.165928	ENSG00000074803	15	48540068	ENSG00000074803	N	1.46784	0.010328	0
antihypertensive drug	benign neoplasm of breast	SLC12A1	rs79432227	15	48605651	G	T	0.050209	ENSG00000074803	15	48540068	ENSG00000074803	N	1.56523	0.083552	2.63478e-78
antihypertensive drug	benign neoplasm of breast	SLC12A1	rs79812737	15	48593949	C	G	0.079194	ENSG00000074803	15	48540068	ENSG00000074803	N	1.50483	0.020452	0
antihypertensive drug	benign neoplasm of breast	SLC12A1	rs79907953	15	48605584	A	G	0.105506	ENSG00000074803	15	48540068	ENSG00000074803	N	1.35713	0.030274	0
antihypertensive drug	benign neoplasm of breast	SLC12A1	rs79936965	15	48589963	C	T	0.057315	ENSG00000074803	15	48540068	ENSG00000074803	N	0.452386	0.02565	1.28081e-69
antihypertensive drug	benign neoplasm of breast	SLC12A1	rs79943855	15	48684620	T	C	0.091419	ENSG00000074803	15	48540068	ENSG00000074803	N	0.512387	0.020458	1.95946e-138
antihypertensive drug	benign neoplasm of breast	SLC12A1	rs79973522	15	48696347	C	T	0.096708	ENSG00000074803	15	48540068	ENSG00000074803	N	0.268881	0.020271	3.73381e-40
antihypertensive drug	benign neoplasm of breast	SLC12A1	rs80060744	15	48590134	G	A	0.028391	ENSG00000074803	15	48540068	ENSG00000074803	N	-0.22116	0.037927	5.50299e-09
antihypertensive drug	benign neoplasm of breast	SLC12A1	rs8023401	15	48703823	A	G	0.127732	ENSG00000074803	15	48540068	ENSG00000074803	N	-0.25028	0.017937	3.00804e-44
antihypertensive drug	benign neoplasm of breast	SLC12A1	rs8023473	15	48237323	G	T	0.126625	ENSG00000074803	15	48540068	ENSG00000074803	N	-0.10619	0.018113	4.5513e-09
antihypertensive drug	benign neoplasm of breast	SLC12A1	rs8023785	15	48613515	T	G	0.028082	ENSG00000074803	15	48540068	ENSG00000074803	N	-0.35268	0.041544	2.0771e-17
antihypertensive drug	benign neoplasm of breast	SLC12A1	rs8025164	15	48638714	A	G	0.152242	ENSG00000074803	15	48540068	ENSG00000074803	N	1.51611	0.010702	0
antihypertensive drug	benign neoplasm of breast	SLC12A1	rs8025278	15	48595192	G	T	0.058881	ENSG00000074803	15	48540068	ENSG00000074803	N	-0.31764	0.025787	7.26495e-35
antihypertensive drug	benign neoplasm of breast	SLC12A1	rs8025596	15	48683235	A	G	0.07145	ENSG00000074803	15	48540068	ENSG00000074803	N	0.727441	0.025253	1.79902e-182
antihypertensive drug	benign neoplasm of breast	SLC12A1	rs8025745	15	48683315	A	G	0.072937	ENSG00000074803	15	48540068	ENSG00000074803	N	0.699656	0.025077	2.67552e-171
antihypertensive drug	benign neoplasm of breast	SLC12A1	rs8026751	15	48582845	A	G	0.180947	ENSG00000074803	15	48540068	ENSG00000074803	N	1.28952	0.011153	0
antihypertensive drug	benign neoplasm of breast	SLC12A1	rs8026752	15	48823770	G	A	0.093285	ENSG00000074803	15	48540068	ENSG00000074803	N	0.298007	0.020575	1.5249e-47
antihypertensive drug	benign neoplasm of breast	SLC12A1	rs8027003	15	48647426	C	T	0.164962	ENSG00000074803	15	48540068	ENSG00000074803	N	1.46465	0.010389	0
antihypertensive drug	benign neoplasm of breast	SLC12A1	rs8027384	15	48237819	G	T	0.388857	ENSG00000074803	15	48540068	ENSG00000074803	N	0.087694	0.012346	1.219e-12
antihypertensive drug	benign neoplasm of breast	SLC12A1	rs8027482	15	48648220	G	A	0.165289	ENSG00000074803	15	48540068	ENSG00000074803	N	1.46034	0.010413	0
antihypertensive drug	benign neoplasm of breast	SLC12A1	rs8028152	15	48714948	C	G	0.129218	ENSG00000074803	15	48540068	ENSG00000074803	N	-0.25299	0.017844	1.2501e-45
antihypertensive drug	benign neoplasm of breast	SLC12A1	rs8029557	15	48732692	A	G	0.128746	ENSG00000074803	15	48540068	ENSG00000074803	N	-0.24995	0.017875	1.97409e-44
antihypertensive drug	benign neoplasm of breast	SLC12A1	rs8029972	15	48578167	A	T	0.134521	ENSG00000074803	15	48540068	ENSG00000074803	N	1.47041	0.012451	0
antihypertensive drug	benign neoplasm of breast	SLC12A1	rs8029997	15	48540793	C	T	0.202452	ENSG00000074803	15	48540068	ENSG00000074803	N	1.10359	0.011833	0
antihypertensive drug	benign neoplasm of breast	SLC12A1	rs8030205	15	48540936	G	T	0.201769	ENSG00000074803	15	48540068	ENSG00000074803	N	1.1033	0.01186	0
antihypertensive drug	benign neoplasm of breast	SLC12A1	rs8030330	15	48604477	A	G	0.027879	ENSG00000074803	15	48540068	ENSG00000074803	N	-0.42156	0.043313	2.1806e-22
antihypertensive drug	benign neoplasm of breast	SLC12A1	rs8030753	15	48801935	T	C	0.149468	ENSG00000074803	15	48540068	ENSG00000074803	N	-0.24243	0.016783	2.68777e-47
antihypertensive drug	benign neoplasm of breast	SLC12A1	rs8031017	15	48683454	T	G	0.204762	ENSG00000074803	15	48540068	ENSG00000074803	N	1.075	0.012332	0
antihypertensive drug	benign neoplasm of breast	SLC12A1	rs80312877	15	48552360	A	G	0.044397	ENSG00000074803	15	48540068	ENSG00000074803	N	0.561684	0.02888	2.98329e-84
antihypertensive drug	benign neoplasm of breast	SLC12A1	rs8032307	15	48692609	T	C	0.126987	ENSG00000074803	15	48540068	ENSG00000074803	N	-0.23551	0.020136	1.336e-31
antihypertensive drug	benign neoplasm of breast	SLC12A1	rs8032308	15	48692612	T	G	0.126478	ENSG00000074803	15	48540068	ENSG00000074803	N	-0.23716	0.020168	6.34818e-32
antihypertensive drug	benign neoplasm of breast	SLC12A1	rs8032357	15	48618819	G	A	0.163685	ENSG00000074803	15	48540068	ENSG00000074803	N	1.51597	0.009923	0
antihypertensive drug	benign neoplasm of breast	SLC12A1	rs8032420	15	48545381	A	C	0.194538	ENSG00000074803	15	48540068	ENSG00000074803	N	1.10304	0.01213	0
antihypertensive drug	benign neoplasm of breast	SLC12A1	rs8033556	15	48642306	A	G	0.154393	ENSG00000074803	15	48540068	ENSG00000074803	N	1.5211	0.010498	0
antihypertensive drug	benign neoplasm of breast	SLC12A1	rs8033965	15	48541513	G	A	0.203075	ENSG00000074803	15	48540068	ENSG00000074803	N	1.09844	0.011847	0
antihypertensive drug	benign neoplasm of breast	SLC12A1	rs8034192	15	48541394	A	G	0.203075	ENSG00000074803	15	48540068	ENSG00000074803	N	1.09863	0.011845	0
antihypertensive drug	benign neoplasm of breast	SLC12A1	rs8034591	15	48724768	C	T	0.315168	ENSG00000074803	15	48540068	ENSG00000074803	N	0.205654	0.01302	3.32547e-56
antihypertensive drug	benign neoplasm of breast	SLC12A1	rs8034829	15	48806027	C	T	0.09287	ENSG00000074803	15	48540068	ENSG00000074803	N	0.305829	0.020608	8.05158e-50
antihypertensive drug	benign neoplasm of breast	SLC12A1	rs8037304	15	48797424	A	C	0.150393	ENSG00000074803	15	48540068	ENSG00000074803	N	-0.24364	0.016738	5.38126e-48
antihypertensive drug	benign neoplasm of breast	SLC12A1	rs8037626	15	48606346	G	A	0.158092	ENSG00000074803	15	48540068	ENSG00000074803	N	1.65073	0.008661	0
antihypertensive drug	benign neoplasm of breast	SLC12A1	rs8037949	15	48672668	T	C	0.041507	ENSG00000074803	15	48540068	ENSG00000074803	N	1.13799	0.028629	0
antihypertensive drug	benign neoplasm of breast	SLC12A1	rs8038997	15	48215258	A	T	0.119104	ENSG00000074803	15	48540068	ENSG00000074803	N	-0.10462	0.018658	2.0539e-08
antihypertensive drug	benign neoplasm of breast	SLC12A1	rs8039653	15	48572635	G	A	0.16921	ENSG00000074803	15	48540068	ENSG00000074803	N	1.23938	0.01212	0
antihypertensive drug	benign neoplasm of breast	SLC12A1	rs8039702	15	48564160	T	C	0.141166	ENSG00000074803	15	48540068	ENSG00000074803	N	1.29208	0.01336	0
antihypertensive drug	benign neoplasm of breast	SLC12A1	rs8040405	15	48572837	T	G	0.200308	ENSG00000074803	15	48540068	ENSG00000074803	N	1.11241	0.011703	0
antihypertensive drug	benign neoplasm of breast	SLC12A1	rs8042740	15	48686310	T	C	0.112593	ENSG00000074803	15	48540068	ENSG00000074803	N	0.421389	0.018732	4.62506e-112
antihypertensive drug	benign neoplasm of breast	SLC12A1	rs8043050	15	48677383	C	T	0.042372	ENSG00000074803	15	48540068	ENSG00000074803	N	1.11151	0.028391	0
antihypertensive drug	benign neoplasm of breast	SLC12A1	rs873661	15	48661111	C	T	0.195252	ENSG00000074803	15	48540068	ENSG00000074803	N	1.29351	0.010605	0
antihypertensive drug	benign neoplasm of breast	SLC12A1	rs919129	15	48675227	G	A	0.156338	ENSG00000074803	15	48540068	ENSG00000074803	N	1.06157	0.013917	0
antihypertensive drug	benign neoplasm of breast	SLC12A1	rs930016	15	48331237	G	T	0.407343	ENSG00000074803	15	48540068	ENSG00000074803	N	0.085838	0.012249	2.4244e-12
antihypertensive drug	benign neoplasm of breast	SLC12A1	rs930017	15	48331549	A	T	0.408338	ENSG00000074803	15	48540068	ENSG00000074803	N	0.086242	0.012244	1.8734e-12
antihypertensive drug	benign neoplasm of breast	SLC12A1	rs959324	15	48670904	A	G	0.133226	ENSG00000074803	15	48540068	ENSG00000074803	N	1.22361	0.014351	0
antihypertensive drug	benign neoplasm of breast	SLC12A1	rs9635331	15	48570137	T	A	0.201657	ENSG00000074803	15	48540068	ENSG00000074803	N	1.07342	0.011918	0
antihypertensive drug	benign neoplasm of breast	SLC12A1	rs9635332	15	48676490	G	C	0.203773	ENSG00000074803	15	48540068	ENSG00000074803	N	1.11022	0.011594	0
antihypertensive drug	benign neoplasm of breast	SLC12A1	rs9635333	15	49002326	T	C	0.024424	ENSG00000074803	15	48540068	ENSG00000074803	N	0.381578	0.038923	1.0886e-22
antihypertensive drug	benign neoplasm of breast	SLC12A1	rs964611	15	48597514	A	C	0.156582	ENSG00000074803	15	48540068	ENSG00000074803	N	1.66449	0.008592	0
antihypertensive drug	benign neoplasm of breast	SLC12A1	rs964612	15	48597302	A	G	0.037684	ENSG00000074803	15	48540068	ENSG00000074803	N	-0.39155	0.049452	2.41749e-15
antihypertensive drug	benign neoplasm of breast	SLC12A1	rs968852	15	48667801	C	A	0.192507	ENSG00000074803	15	48540068	ENSG00000074803	N	1.2155	0.011244	0
antihypertensive drug	benign neoplasm of breast	SLC12A1	rs971952	15	48655940	C	T	0.161148	ENSG00000074803	15	48540068	ENSG00000074803	N	1.47146	0.010559	0
antihypertensive drug	benign neoplasm of breast	SLC12A1	rs9806323	15	48766015	A	T	0.172116	ENSG00000074803	15	48540068	ENSG00000074803	N	0.486004	0.015475	1.71292e-216
antihypertensive drug	benign neoplasm of breast	SLC12A1	rs9920665	15	48715600	T	A	0.128746	ENSG00000074803	15	48540068	ENSG00000074803	N	-0.25376	0.017871	9.23996e-46
antihypertensive drug	benign neoplasm of breast	SLC12A1	rs9972344	15	48673671	G	T	0.063072	ENSG00000074803	15	48540068	ENSG00000074803	N	0.822727	0.026616	8.63176e-210
antihypertensive drug	benign neoplasm of breast	SLC12A2	rs1003136	5	127347815	A	G	0.353828	ENSG00000064651	5	127000000	ENSG00000064651	N	-0.11334	0.008289	1.4439e-42
antihypertensive drug	benign neoplasm of breast	SLC12A2	rs10039525	5	127453720	C	T	0.434379	ENSG00000064651	5	127000000	ENSG00000064651	N	-0.0493	0.008029	8.28337e-10
antihypertensive drug	benign neoplasm of breast	SLC12A2	rs10040931	5	127296677	T	G	0.408731	ENSG00000064651	5	127000000	ENSG00000064651	N	-0.04815	0.008096	2.7177e-09
antihypertensive drug	benign neoplasm of breast	SLC12A2	rs10041355	5	127281615	T	G	0.434997	ENSG00000064651	5	127000000	ENSG00000064651	N	-0.04765	0.008028	2.9313e-09
antihypertensive drug	benign neoplasm of breast	SLC12A2	rs10041388	5	127281754	T	G	0.434997	ENSG00000064651	5	127000000	ENSG00000064651	N	-0.04775	0.008028	2.731e-09
antihypertensive drug	benign neoplasm of breast	SLC12A2	rs10045113	5	127386631	T	C	0.223371	ENSG00000064651	5	127000000	ENSG00000064651	N	0.127401	0.009534	1.0001e-40
antihypertensive drug	benign neoplasm of breast	SLC12A2	rs10045307	5	127411454	G	C	0.222971	ENSG00000064651	5	127000000	ENSG00000064651	N	0.129328	0.00954	7.2812e-42
antihypertensive drug	benign neoplasm of breast	SLC12A2	rs10045622	5	127267708	T	C	0.441904	ENSG00000064651	5	127000000	ENSG00000064651	N	-0.04648	0.008016	6.70298e-09
antihypertensive drug	benign neoplasm of breast	SLC12A2	rs10050374	5	127287448	G	A	0.180041	ENSG00000064651	5	127000000	ENSG00000064651	N	-0.0971	0.01035	6.47329e-21
antihypertensive drug	benign neoplasm of breast	SLC12A2	rs10057122	5	127512063	C	T	0.228237	ENSG00000064651	5	127000000	ENSG00000064651	N	0.115351	0.009467	3.7457e-34
antihypertensive drug	benign neoplasm of breast	SLC12A2	rs10057561	5	127268003	A	T	0.181121	ENSG00000064651	5	127000000	ENSG00000064651	N	-0.09793	0.010327	2.4755e-21
antihypertensive drug	benign neoplasm of breast	SLC12A2	rs10058001	5	128130487	T	A	0.455422	ENSG00000064651	5	127000000	ENSG00000064651	N	0.043723	0.007993	4.49531e-08
antihypertensive drug	benign neoplasm of breast	SLC12A2	rs10059867	5	127515952	G	A	0.219607	ENSG00000064651	5	127000000	ENSG00000064651	N	0.117356	0.009598	2.22479e-34
antihypertensive drug	benign neoplasm of breast	SLC12A2	rs10060181	5	127475573	G	A	0.210894	ENSG00000064651	5	127000000	ENSG00000064651	N	0.120299	0.009739	4.71616e-35
antihypertensive drug	benign neoplasm of breast	SLC12A2	rs10060390	5	127452947	T	C	0.210924	ENSG00000064651	5	127000000	ENSG00000064651	N	0.120009	0.009738	6.7607e-35
antihypertensive drug	benign neoplasm of breast	SLC12A2	rs10061367	5	127449021	C	T	0.209697	ENSG00000064651	5	127000000	ENSG00000064651	N	0.120583	0.009759	4.49862e-35
antihypertensive drug	benign neoplasm of breast	SLC12A2	rs10064098	5	127390739	G	T	0.211349	ENSG00000064651	5	127000000	ENSG00000064651	N	0.126178	0.009833	1.07972e-37
antihypertensive drug	benign neoplasm of breast	SLC12A2	rs10064357	5	127417272	G	A	0.208393	ENSG00000064651	5	127000000	ENSG00000064651	N	0.122226	0.009782	7.92963e-36
antihypertensive drug	benign neoplasm of breast	SLC12A2	rs10064559	5	127329683	C	A	0.186717	ENSG00000064651	5	127000000	ENSG00000064651	N	-0.09836	0.010204	5.48252e-22
antihypertensive drug	benign neoplasm of breast	SLC12A2	rs10064802	5	128147761	A	T	0.424999	ENSG00000064651	5	127000000	ENSG00000064651	N	0.046329	0.008052	8.72591e-09
antihypertensive drug	benign neoplasm of breast	SLC12A2	rs10066695	5	128148268	G	T	0.424121	ENSG00000064651	5	127000000	ENSG00000064651	N	0.046101	0.008039	9.7858e-09
antihypertensive drug	benign neoplasm of breast	SLC12A2	rs10067555	5	127427533	T	C	0.43447	ENSG00000064651	5	127000000	ENSG00000064651	N	-0.04685	0.008015	5.05349e-09
antihypertensive drug	benign neoplasm of breast	SLC12A2	rs10068883	5	127331614	C	G	0.188947	ENSG00000064651	5	127000000	ENSG00000064651	N	-0.07612	0.011403	2.4555e-11
antihypertensive drug	benign neoplasm of breast	SLC12A2	rs10073630	5	128148373	G	A	0.424719	ENSG00000064651	5	127000000	ENSG00000064651	N	0.045915	0.008053	1.1841e-08
antihypertensive drug	benign neoplasm of breast	SLC12A2	rs10075560	5	128149137	T	A	0.425018	ENSG00000064651	5	127000000	ENSG00000064651	N	0.046201	0.008052	9.58011e-09
antihypertensive drug	benign neoplasm of breast	SLC12A2	rs10089	5	127522543	T	C	0.205338	ENSG00000064651	5	127000000	ENSG00000064651	N	0.11665	0.009879	3.5406e-32
antihypertensive drug	benign neoplasm of breast	SLC12A2	rs1012851	5	127360241	C	T	0.224397	ENSG00000064651	5	127000000	ENSG00000064651	N	0.128062	0.009519	2.93238e-41
antihypertensive drug	benign neoplasm of breast	SLC12A2	rs1013374	5	127277278	C	A	0.409048	ENSG00000064651	5	127000000	ENSG00000064651	N	-0.04647	0.008096	9.46769e-09
antihypertensive drug	benign neoplasm of breast	SLC12A2	rs1013375	5	127277217	A	C	0.407249	ENSG00000064651	5	127000000	ENSG00000064651	N	-0.04616	0.008086	1.1391e-08
antihypertensive drug	benign neoplasm of breast	SLC12A2	rs10213776	5	127314909	C	A	0.190647	ENSG00000064651	5	127000000	ENSG00000064651	N	-0.09816	0.010123	3.09279e-22
antihypertensive drug	benign neoplasm of breast	SLC12A2	rs10223203	5	127527646	A	T	0.211395	ENSG00000064651	5	127000000	ENSG00000064651	N	0.115084	0.009732	2.89208e-32
antihypertensive drug	benign neoplasm of breast	SLC12A2	rs10223313	5	127530109	G	A	0.205307	ENSG00000064651	5	127000000	ENSG00000064651	N	0.119278	0.009889	1.68891e-33
antihypertensive drug	benign neoplasm of breast	SLC12A2	rs1036171	5	127402798	T	C	0.225421	ENSG00000064651	5	127000000	ENSG00000064651	N	0.130477	0.009485	4.64876e-43
antihypertensive drug	benign neoplasm of breast	SLC12A2	rs10463838	5	127518305	T	C	0.209198	ENSG00000064651	5	127000000	ENSG00000064651	N	0.115794	0.009769	2.0762e-32
antihypertensive drug	benign neoplasm of breast	SLC12A2	rs10463839	5	127519675	A	T	0.206886	ENSG00000064651	5	127000000	ENSG00000064651	N	0.114201	0.009825	3.11219e-31
antihypertensive drug	benign neoplasm of breast	SLC12A2	rs10478786	5	127292642	A	T	0.432985	ENSG00000064651	5	127000000	ENSG00000064651	N	-0.04695	0.008032	5.0475e-09
antihypertensive drug	benign neoplasm of breast	SLC12A2	rs10478787	5	127294105	C	A	0.435259	ENSG00000064651	5	127000000	ENSG00000064651	N	-0.04702	0.008028	4.7017e-09
antihypertensive drug	benign neoplasm of breast	SLC12A2	rs10478796	5	127436187	G	A	0.210727	ENSG00000064651	5	127000000	ENSG00000064651	N	0.120074	0.009741	6.5299e-35
antihypertensive drug	benign neoplasm of breast	SLC12A2	rs10478798	5	127442394	T	C	0.210754	ENSG00000064651	5	127000000	ENSG00000064651	N	0.119926	0.009741	7.86464e-35
antihypertensive drug	benign neoplasm of breast	SLC12A2	rs10478803	5	127488855	C	T	0.212786	ENSG00000064651	5	127000000	ENSG00000064651	N	0.117635	0.009708	8.58447e-34
antihypertensive drug	benign neoplasm of breast	SLC12A2	rs10478821	5	128132385	C	T	0.425301	ENSG00000064651	5	127000000	ENSG00000064651	N	0.045975	0.008051	1.1271e-08
antihypertensive drug	benign neoplasm of breast	SLC12A2	rs1047999	5	128369155	G	T	0.267532	ENSG00000064651	5	127000000	ENSG00000064651	N	0.052037	0.008992	7.14839e-09
antihypertensive drug	benign neoplasm of breast	SLC12A2	rs10519973	5	127473130	C	T	0.099438	ENSG00000064651	5	127000000	ENSG00000064651	N	0.146779	0.013282	2.16789e-28
antihypertensive drug	benign neoplasm of breast	SLC12A2	rs10519974	5	127473402	T	G	0.100834	ENSG00000064651	5	127000000	ENSG00000064651	N	0.145386	0.0132	3.27153e-28
antihypertensive drug	benign neoplasm of breast	SLC12A2	rs10519976	5	127528880	G	A	0.242888	ENSG00000064651	5	127000000	ENSG00000064651	N	0.051934	0.009265	2.0801e-08
antihypertensive drug	benign neoplasm of breast	SLC12A2	rs10900794	5	127284983	G	A	0.205494	ENSG00000064651	5	127000000	ENSG00000064651	N	-0.08812	0.009825	2.98131e-19
antihypertensive drug	benign neoplasm of breast	SLC12A2	rs1105315	5	127444321	A	G	0.434797	ENSG00000064651	5	127000000	ENSG00000064651	N	-0.04941	0.008028	7.51721e-10
antihypertensive drug	benign neoplasm of breast	SLC12A2	rs1112956	5	127433798	A	G	0.22389	ENSG00000064651	5	127000000	ENSG00000064651	N	-0.18591	0.009478	1.18354e-85
antihypertensive drug	benign neoplasm of breast	SLC12A2	rs1124235	5	127350123	T	A	0.117899	ENSG00000064651	5	127000000	ENSG00000064651	N	0.153391	0.012336	1.7001e-35
antihypertensive drug	benign neoplasm of breast	SLC12A2	rs114452724	5	127642319	G	A	0.078159	ENSG00000064651	5	127000000	ENSG00000064651	N	0.093569	0.014827	2.7796e-10
antihypertensive drug	benign neoplasm of breast	SLC12A2	rs114845406	5	127311260	G	T	0.025015	ENSG00000064651	5	127000000	ENSG00000064651	N	-0.19982	0.027848	7.22019e-13
antihypertensive drug	benign neoplasm of breast	SLC12A2	rs114881127	5	127369661	C	T	0.224539	ENSG00000064651	5	127000000	ENSG00000064651	N	0.128229	0.009516	2.20681e-41
antihypertensive drug	benign neoplasm of breast	SLC12A2	rs115651588	5	127360851	C	A	0.018462	ENSG00000064651	5	127000000	ENSG00000064651	N	-0.17788	0.031696	1.9977e-08
antihypertensive drug	benign neoplasm of breast	SLC12A2	rs11738398	5	127272483	C	T	0.182652	ENSG00000064651	5	127000000	ENSG00000064651	N	-0.09459	0.010274	3.3787e-20
antihypertensive drug	benign neoplasm of breast	SLC12A2	rs11741283	5	127287249	T	A	0.205307	ENSG00000064651	5	127000000	ENSG00000064651	N	-0.08686	0.009847	1.1364e-18
antihypertensive drug	benign neoplasm of breast	SLC12A2	rs11745009	5	127300296	G	A	0.432578	ENSG00000064651	5	127000000	ENSG00000064651	N	-0.0469	0.008034	5.3085e-09
antihypertensive drug	benign neoplasm of breast	SLC12A2	rs11745023	5	127300552	C	T	0.408202	ENSG00000064651	5	127000000	ENSG00000064651	N	-0.04818	0.008098	2.6749e-09
antihypertensive drug	benign neoplasm of breast	SLC12A2	rs1181961	5	128387123	A	G	0.258681	ENSG00000064651	5	127000000	ENSG00000064651	N	0.051838	0.009089	1.1758e-08
antihypertensive drug	benign neoplasm of breast	SLC12A2	rs1181963	5	128377424	G	A	0.267249	ENSG00000064651	5	127000000	ENSG00000064651	N	0.052442	0.008994	5.52279e-09
antihypertensive drug	benign neoplasm of breast	SLC12A2	rs1181964	5	128373617	A	G	0.258663	ENSG00000064651	5	127000000	ENSG00000064651	N	0.052308	0.00909	8.67441e-09
antihypertensive drug	benign neoplasm of breast	SLC12A2	rs1181967	5	128367914	G	A	0.267513	ENSG00000064651	5	127000000	ENSG00000064651	N	0.051855	0.008992	8.0695e-09
antihypertensive drug	benign neoplasm of breast	SLC12A2	rs1183069	5	128370652	G	A	0.281951	ENSG00000064651	5	127000000	ENSG00000064651	N	0.052773	0.008846	2.43139e-09
antihypertensive drug	benign neoplasm of breast	SLC12A2	rs1184350	5	128371389	A	G	0.269007	ENSG00000064651	5	127000000	ENSG00000064651	N	0.051691	0.008976	8.4814e-09
antihypertensive drug	benign neoplasm of breast	SLC12A2	rs11948128	5	127430304	G	A	0.026813	ENSG00000064651	5	127000000	ENSG00000064651	N	-0.18503	0.025732	6.46021e-13
antihypertensive drug	benign neoplasm of breast	SLC12A2	rs11955148	5	127557814	C	T	0.222105	ENSG00000064651	5	127000000	ENSG00000064651	N	0.083737	0.009552	1.83821e-18
antihypertensive drug	benign neoplasm of breast	SLC12A2	rs11957052	5	127524055	C	T	0.211554	ENSG00000064651	5	127000000	ENSG00000064651	N	0.115218	0.009729	2.36179e-32
antihypertensive drug	benign neoplasm of breast	SLC12A2	rs11960334	5	128159703	C	T	0.42309	ENSG00000064651	5	127000000	ENSG00000064651	N	0.045703	0.008057	1.4065e-08
antihypertensive drug	benign neoplasm of breast	SLC12A2	rs1234527	5	127384861	T	C	0.561602	ENSG00000064651	5	127000000	ENSG00000064651	N	0.047371	0.008597	3.58829e-08
antihypertensive drug	benign neoplasm of breast	SLC12A2	rs12517005	5	127285152	A	G	0.205626	ENSG00000064651	5	127000000	ENSG00000064651	N	-0.08791	0.009823	3.54842e-19
antihypertensive drug	benign neoplasm of breast	SLC12A2	rs12523625	5	127294777	A	G	0.430791	ENSG00000064651	5	127000000	ENSG00000064651	N	-0.04859	0.008072	1.7506e-09
antihypertensive drug	benign neoplasm of breast	SLC12A2	rs13160751	5	127273289	G	C	0.183275	ENSG00000064651	5	127000000	ENSG00000064651	N	-0.09651	0.010279	6.05732e-21
antihypertensive drug	benign neoplasm of breast	SLC12A2	rs13166597	5	127302466	A	G	0.203319	ENSG00000064651	5	127000000	ENSG00000064651	N	-0.07297	0.009868	1.4248e-13
antihypertensive drug	benign neoplasm of breast	SLC12A2	rs13171345	5	127894109	G	A	0.075038	ENSG00000064651	5	127000000	ENSG00000064651	N	-0.10049	0.015267	4.6354e-11
antihypertensive drug	benign neoplasm of breast	SLC12A2	rs13174053	5	127291554	C	T	0.434589	ENSG00000064651	5	127000000	ENSG00000064651	N	-0.04723	0.008029	4.029e-09
antihypertensive drug	benign neoplasm of breast	SLC12A2	rs13175312	5	127784736	A	C	0.072169	ENSG00000064651	5	127000000	ENSG00000064651	N	-0.10322	0.015397	2.0279e-11
antihypertensive drug	benign neoplasm of breast	SLC12A2	rs13175996	5	127515233	A	G	0.047671	ENSG00000064651	5	127000000	ENSG00000064651	N	-0.13728	0.021093	7.59549e-11
antihypertensive drug	benign neoplasm of breast	SLC12A2	rs13180050	5	127292734	G	A	0.434438	ENSG00000064651	5	127000000	ENSG00000064651	N	-0.04702	0.008029	4.75291e-09
antihypertensive drug	benign neoplasm of breast	SLC12A2	rs13183342	5	127502389	C	T	0.075091	ENSG00000064651	5	127000000	ENSG00000064651	N	-0.18089	0.015158	7.86992e-33
antihypertensive drug	benign neoplasm of breast	SLC12A2	rs13183380	5	127875682	G	T	0.072497	ENSG00000064651	5	127000000	ENSG00000064651	N	-0.11429	0.016995	1.7583e-11
antihypertensive drug	benign neoplasm of breast	SLC12A2	rs13355233	5	127425350	T	C	0.209121	ENSG00000064651	5	127000000	ENSG00000064651	N	0.120963	0.009751	2.43681e-35
antihypertensive drug	benign neoplasm of breast	SLC12A2	rs13356473	5	127478250	G	T	0.210638	ENSG00000064651	5	127000000	ENSG00000064651	N	0.11649	0.009824	1.9653e-32
antihypertensive drug	benign neoplasm of breast	SLC12A2	rs13357268	5	127423051	A	G	0.214138	ENSG00000064651	5	127000000	ENSG00000064651	N	0.119261	0.009667	5.71079e-35
antihypertensive drug	benign neoplasm of breast	SLC12A2	rs13358455	5	127365786	T	C	0.224573	ENSG00000064651	5	127000000	ENSG00000064651	N	0.130458	0.009498	6.21395e-43
antihypertensive drug	benign neoplasm of breast	SLC12A2	rs1351141	5	127550055	T	G	0.225488	ENSG00000064651	5	127000000	ENSG00000064651	N	0.084221	0.0095	7.63666e-19
antihypertensive drug	benign neoplasm of breast	SLC12A2	rs1366455	5	127600418	C	T	0.288882	ENSG00000064651	5	127000000	ENSG00000064651	N	0.066543	0.008826	4.71422e-14
antihypertensive drug	benign neoplasm of breast	SLC12A2	rs1368270	5	127461690	A	C	0.101676	ENSG00000064651	5	127000000	ENSG00000064651	N	0.146322	0.013127	7.43953e-29
antihypertensive drug	benign neoplasm of breast	SLC12A2	rs1390615	5	128150215	C	T	0.4248	ENSG00000064651	5	127000000	ENSG00000064651	N	0.04592	0.008038	1.1087e-08
antihypertensive drug	benign neoplasm of breast	SLC12A2	rs1390616	5	128144646	G	A	0.427617	ENSG00000064651	5	127000000	ENSG00000064651	N	0.046172	0.008046	9.53498e-09
antihypertensive drug	benign neoplasm of breast	SLC12A2	rs141462216	5	127603759	T	C	0.029583	ENSG00000064651	5	127000000	ENSG00000064651	N	-0.17341	0.024985	3.8989e-12
antihypertensive drug	benign neoplasm of breast	SLC12A2	rs1428633	5	127611499	T	A	0.176863	ENSG00000064651	5	127000000	ENSG00000064651	N	0.061985	0.010883	1.2294e-08
antihypertensive drug	benign neoplasm of breast	SLC12A2	rs1432614	5	127416919	G	A	0.224752	ENSG00000064651	5	127000000	ENSG00000064651	N	0.129009	0.009514	6.87601e-42
antihypertensive drug	benign neoplasm of breast	SLC12A2	rs1432615	5	127395371	A	G	0.224806	ENSG00000064651	5	127000000	ENSG00000064651	N	0.128283	0.009512	1.88572e-41
antihypertensive drug	benign neoplasm of breast	SLC12A2	rs146466483	5	127379814	C	T	0.024777	ENSG00000064651	5	127000000	ENSG00000064651	N	-0.22239	0.027928	1.6792e-15
antihypertensive drug	benign neoplasm of breast	SLC12A2	rs1478447	5	127571926	A	C	0.333849	ENSG00000064651	5	127000000	ENSG00000064651	N	0.053806	0.008439	1.8225e-10
antihypertensive drug	benign neoplasm of breast	SLC12A2	rs1496343	5	128151105	G	A	0.395029	ENSG00000064651	5	127000000	ENSG00000064651	N	0.048366	0.008142	2.8398e-09
antihypertensive drug	benign neoplasm of breast	SLC12A2	rs152906	5	127551840	T	C	0.244499	ENSG00000064651	5	127000000	ENSG00000064651	N	-0.13641	0.009234	2.19409e-49
antihypertensive drug	benign neoplasm of breast	SLC12A2	rs1558149	5	127293823	T	C	0.431583	ENSG00000064651	5	127000000	ENSG00000064651	N	-0.04671	0.008036	6.17309e-09
antihypertensive drug	benign neoplasm of breast	SLC12A2	rs1559263	5	127512873	C	A	0.212173	ENSG00000064651	5	127000000	ENSG00000064651	N	0.117115	0.0097	1.4633e-33
antihypertensive drug	benign neoplasm of breast	SLC12A2	rs1560636	5	127447987	G	A	0.207561	ENSG00000064651	5	127000000	ENSG00000064651	N	0.121742	0.009777	1.37411e-35
antihypertensive drug	benign neoplasm of breast	SLC12A2	rs1560637	5	127448066	A	C	0.222975	ENSG00000064651	5	127000000	ENSG00000064651	N	-0.18543	0.00951	1.1283e-84
antihypertensive drug	benign neoplasm of breast	SLC12A2	rs17164310	5	127493679	G	A	0.206705	ENSG00000064651	5	127000000	ENSG00000064651	N	0.116989	0.009794	6.94506e-33
antihypertensive drug	benign neoplasm of breast	SLC12A2	rs17164427	5	127361736	G	C	0.22317	ENSG00000064651	5	127000000	ENSG00000064651	N	0.125114	0.00963	1.3619e-38
antihypertensive drug	benign neoplasm of breast	SLC12A2	rs17164458	5	127312524	G	C	0.150308	ENSG00000064651	5	127000000	ENSG00000064651	N	-0.07469	0.011136	1.9812e-11
antihypertensive drug	benign neoplasm of breast	SLC12A2	rs17607088	5	127355419	G	A	0.028843	ENSG00000064651	5	127000000	ENSG00000064651	N	0.13563	0.024778	4.4049e-08
antihypertensive drug	benign neoplasm of breast	SLC12A2	rs17607500	5	127468988	G	T	0.251757	ENSG00000064651	5	127000000	ENSG00000064651	N	0.052547	0.009154	9.4565e-09
antihypertensive drug	benign neoplasm of breast	SLC12A2	rs17607942	5	127555435	A	G	0.219339	ENSG00000064651	5	127000000	ENSG00000064651	N	0.082693	0.009613	7.82019e-18
antihypertensive drug	benign neoplasm of breast	SLC12A2	rs17608067	5	127576726	C	T	0.285655	ENSG00000064651	5	127000000	ENSG00000064651	N	0.070827	0.008791	7.819e-16
antihypertensive drug	benign neoplasm of breast	SLC12A2	rs17676242	5	127589648	A	G	0.079015	ENSG00000064651	5	127000000	ENSG00000064651	N	0.136772	0.014716	1.4804e-20
antihypertensive drug	benign neoplasm of breast	SLC12A2	rs17697126	5	127354520	T	C	0.116347	ENSG00000064651	5	127000000	ENSG00000064651	N	0.152957	0.01239	5.17063e-35
antihypertensive drug	benign neoplasm of breast	SLC12A2	rs17697290	5	127458999	A	G	0.100853	ENSG00000064651	5	127000000	ENSG00000064651	N	0.145304	0.013199	3.4659e-28
antihypertensive drug	benign neoplasm of breast	SLC12A2	rs17764688	5	127346879	C	T	0.352426	ENSG00000064651	5	127000000	ENSG00000064651	N	-0.11523	0.008356	2.88731e-43
antihypertensive drug	benign neoplasm of breast	SLC12A2	rs17764718	5	127352990	T	G	0.11746	ENSG00000064651	5	127000000	ENSG00000064651	N	0.153105	0.012316	1.76521e-35
antihypertensive drug	benign neoplasm of breast	SLC12A2	rs17764730	5	127357526	T	C	0.22654	ENSG00000064651	5	127000000	ENSG00000064651	N	-0.18575	0.009439	3.19997e-86
antihypertensive drug	benign neoplasm of breast	SLC12A2	rs17764954	5	127514436	T	A	0.208006	ENSG00000064651	5	127000000	ENSG00000064651	N	0.115024	0.00979	7.16292e-32
antihypertensive drug	benign neoplasm of breast	SLC12A2	rs181850	5	127547487	T	C	0.244187	ENSG00000064651	5	127000000	ENSG00000064651	N	-0.13902	0.009237	3.43149e-51
antihypertensive drug	benign neoplasm of breast	SLC12A2	rs1820151	5	127585225	G	A	0.44774	ENSG00000064651	5	127000000	ENSG00000064651	N	0.05466	0.008004	8.53887e-12
antihypertensive drug	benign neoplasm of breast	SLC12A2	rs1842006	5	127508687	A	G	0.209489	ENSG00000064651	5	127000000	ENSG00000064651	N	0.114495	0.009765	9.44537e-32
antihypertensive drug	benign neoplasm of breast	SLC12A2	rs185177	5	127547810	A	G	0.244466	ENSG00000064651	5	127000000	ENSG00000064651	N	-0.13785	0.009217	1.41899e-50
antihypertensive drug	benign neoplasm of breast	SLC12A2	rs185178	5	127507965	T	C	0.035367	ENSG00000064651	5	127000000	ENSG00000064651	N	-0.15692	0.022741	5.18559e-12
antihypertensive drug	benign neoplasm of breast	SLC12A2	rs1864922	5	127420700	C	T	0.210925	ENSG00000064651	5	127000000	ENSG00000064651	N	0.122088	0.009719	3.45059e-36
antihypertensive drug	benign neoplasm of breast	SLC12A2	rs1864923	5	127420843	C	G	0.210821	ENSG00000064651	5	127000000	ENSG00000064651	N	0.120281	0.00974	4.88328e-35
antihypertensive drug	benign neoplasm of breast	SLC12A2	rs1962291	5	127445373	T	C	0.209234	ENSG00000064651	5	127000000	ENSG00000064651	N	0.120663	0.009749	3.48107e-35
antihypertensive drug	benign neoplasm of breast	SLC12A2	rs1985268	5	127375931	C	T	0.224792	ENSG00000064651	5	127000000	ENSG00000064651	N	0.13003	0.009494	1.07571e-42
antihypertensive drug	benign neoplasm of breast	SLC12A2	rs1993878	5	127476971	C	A	0.223	ENSG00000064651	5	127000000	ENSG00000064651	N	-0.18529	0.00951	1.51849e-84
antihypertensive drug	benign neoplasm of breast	SLC12A2	rs2001524	5	127443291	A	G	0.433983	ENSG00000064651	5	127000000	ENSG00000064651	N	-0.04852	0.00803	1.5203e-09
antihypertensive drug	benign neoplasm of breast	SLC12A2	rs2011576	5	127270337	A	G	0.182604	ENSG00000064651	5	127000000	ENSG00000064651	N	-0.095	0.010276	2.3568e-20
antihypertensive drug	benign neoplasm of breast	SLC12A2	rs2016015	5	127527253	C	T	0.211377	ENSG00000064651	5	127000000	ENSG00000064651	N	0.11507	0.009732	2.9478e-32
antihypertensive drug	benign neoplasm of breast	SLC12A2	rs2018829	5	127277574	C	G	0.178443	ENSG00000064651	5	127000000	ENSG00000064651	N	-0.09875	0.010386	1.93621e-21
antihypertensive drug	benign neoplasm of breast	SLC12A2	rs2041143	5	127269058	G	A	0.438421	ENSG00000064651	5	127000000	ENSG00000064651	N	-0.04425	0.008024	3.4997e-08
antihypertensive drug	benign neoplasm of breast	SLC12A2	rs2042327	5	127622983	C	T	0.40849	ENSG00000064651	5	127000000	ENSG00000064651	N	-0.05164	0.008081	1.6524e-10
antihypertensive drug	benign neoplasm of breast	SLC12A2	rs2054444	5	127493206	T	G	0.211019	ENSG00000064651	5	127000000	ENSG00000064651	N	0.119217	0.009719	1.3722e-34
antihypertensive drug	benign neoplasm of breast	SLC12A2	rs2098073	5	128125812	A	G	0.425436	ENSG00000064651	5	127000000	ENSG00000064651	N	0.046266	0.008051	9.08412e-09
antihypertensive drug	benign neoplasm of breast	SLC12A2	rs2106981	5	128164191	G	C	0.421509	ENSG00000064651	5	127000000	ENSG00000064651	N	0.045382	0.008104	2.146e-08
antihypertensive drug	benign neoplasm of breast	SLC12A2	rs2108654	5	127289593	T	C	0.435051	ENSG00000064651	5	127000000	ENSG00000064651	N	-0.04706	0.008029	4.57331e-09
antihypertensive drug	benign neoplasm of breast	SLC12A2	rs2159110	5	127289465	G	A	0.440606	ENSG00000064651	5	127000000	ENSG00000064651	N	-0.04577	0.008061	1.3596e-08
antihypertensive drug	benign neoplasm of breast	SLC12A2	rs2190797	5	127352875	A	C	0.225617	ENSG00000064651	5	127000000	ENSG00000064651	N	0.127907	0.0095	2.54743e-41
antihypertensive drug	benign neoplasm of breast	SLC12A2	rs2228112	5	127469859	G	A	0.20999	ENSG00000064651	5	127000000	ENSG00000064651	N	0.122349	0.009795	8.33859e-36
antihypertensive drug	benign neoplasm of breast	SLC12A2	rs2250127	5	127388844	A	G	0.225494	ENSG00000064651	5	127000000	ENSG00000064651	N	-0.18454	0.009472	1.57288e-84
antihypertensive drug	benign neoplasm of breast	SLC12A2	rs2409037	5	127286190	T	G	0.205288	ENSG00000064651	5	127000000	ENSG00000064651	N	-0.08801	0.009829	3.4283e-19
antihypertensive drug	benign neoplasm of breast	SLC12A2	rs2409038	5	127288860	A	C	0.435237	ENSG00000064651	5	127000000	ENSG00000064651	N	-0.04624	0.008028	8.46142e-09
antihypertensive drug	benign neoplasm of breast	SLC12A2	rs2409039	5	127288949	G	A	0.430567	ENSG00000064651	5	127000000	ENSG00000064651	N	-0.04697	0.008038	5.1023e-09
antihypertensive drug	benign neoplasm of breast	SLC12A2	rs2409040	5	127291878	T	C	0.435263	ENSG00000064651	5	127000000	ENSG00000064651	N	-0.04921	0.008025	8.65629e-10
antihypertensive drug	benign neoplasm of breast	SLC12A2	rs2409109	5	127461471	T	C	0.210924	ENSG00000064651	5	127000000	ENSG00000064651	N	0.119707	0.009738	9.92614e-35
antihypertensive drug	benign neoplasm of breast	SLC12A2	rs2409110	5	127433047	A	T	0.223973	ENSG00000064651	5	127000000	ENSG00000064651	N	-0.18507	0.009495	1.32439e-84
antihypertensive drug	benign neoplasm of breast	SLC12A2	rs2430197	5	128369868	A	G	0.272219	ENSG00000064651	5	127000000	ENSG00000064651	N	0.052685	0.008943	3.8387e-09
antihypertensive drug	benign neoplasm of breast	SLC12A2	rs251213	5	127545605	C	T	0.243998	ENSG00000064651	5	127000000	ENSG00000064651	N	-0.13852	0.009239	8.25711e-51
antihypertensive drug	benign neoplasm of breast	SLC12A2	rs251214	5	127544738	C	T	0.24089	ENSG00000064651	5	127000000	ENSG00000064651	N	-0.14057	0.00928	7.9305e-52
antihypertensive drug	benign neoplasm of breast	SLC12A2	rs251216	5	127543280	A	G	0.233274	ENSG00000064651	5	127000000	ENSG00000064651	N	-0.14953	0.009362	1.98341e-57
antihypertensive drug	benign neoplasm of breast	SLC12A2	rs251217	5	127512064	A	G	0.446449	ENSG00000064651	5	127000000	ENSG00000064651	N	-0.04382	0.008007	4.4398e-08
antihypertensive drug	benign neoplasm of breast	SLC12A2	rs251386	5	127547298	A	G	0.244349	ENSG00000064651	5	127000000	ENSG00000064651	N	-0.13675	0.009294	5.21064e-49
antihypertensive drug	benign neoplasm of breast	SLC12A2	rs251387	5	127547180	T	C	0.24545	ENSG00000064651	5	127000000	ENSG00000064651	N	-0.13667	0.009223	1.10418e-49
antihypertensive drug	benign neoplasm of breast	SLC12A2	rs251389	5	127541877	A	C	0.232918	ENSG00000064651	5	127000000	ENSG00000064651	N	-0.14952	0.009384	3.72776e-57
antihypertensive drug	benign neoplasm of breast	SLC12A2	rs251390	5	127538346	G	A	0.233075	ENSG00000064651	5	127000000	ENSG00000064651	N	-0.14856	0.009366	1.16508e-56
antihypertensive drug	benign neoplasm of breast	SLC12A2	rs251391	5	127538116	C	T	0.235935	ENSG00000064651	5	127000000	ENSG00000064651	N	-0.14559	0.009345	9.98683e-55
antihypertensive drug	benign neoplasm of breast	SLC12A2	rs251393	5	127533085	T	C	0.198135	ENSG00000064651	5	127000000	ENSG00000064651	N	-0.17432	0.009943	8.3095e-69
antihypertensive drug	benign neoplasm of breast	SLC12A2	rs2546146	5	127546539	A	G	0.280643	ENSG00000064651	5	127000000	ENSG00000064651	N	-0.11952	0.009693	6.27567e-35
antihypertensive drug	benign neoplasm of breast	SLC12A2	rs2546147	5	127552590	G	A	0.258316	ENSG00000064651	5	127000000	ENSG00000064651	N	-0.12683	0.009119	5.60113e-44
antihypertensive drug	benign neoplasm of breast	SLC12A2	rs255694	5	127606403	C	G	0.118726	ENSG00000064651	5	127000000	ENSG00000064651	N	-0.23185	0.029065	1.4993e-15
antihypertensive drug	benign neoplasm of breast	SLC12A2	rs2568928	5	127487603	A	G	0.222755	ENSG00000064651	5	127000000	ENSG00000064651	N	-0.18382	0.009515	3.73239e-83
antihypertensive drug	benign neoplasm of breast	SLC12A2	rs257925	5	128390207	T	G	0.258738	ENSG00000064651	5	127000000	ENSG00000064651	N	0.050997	0.009089	2.0116e-08
antihypertensive drug	benign neoplasm of breast	SLC12A2	rs257926	5	128390167	C	T	0.28015	ENSG00000064651	5	127000000	ENSG00000064651	N	0.052509	0.008847	2.9349e-09
antihypertensive drug	benign neoplasm of breast	SLC12A2	rs257929	5	128384018	T	C	0.281554	ENSG00000064651	5	127000000	ENSG00000064651	N	0.052505	0.008849	2.9709e-09
antihypertensive drug	benign neoplasm of breast	SLC12A2	rs257936	5	128380199	A	C	0.259787	ENSG00000064651	5	127000000	ENSG00000064651	N	0.05229	0.009077	8.38148e-09
antihypertensive drug	benign neoplasm of breast	SLC12A2	rs2617613	5	127552589	G	A	0.249509	ENSG00000064651	5	127000000	ENSG00000064651	N	-0.13174	0.009174	9.16974e-47
antihypertensive drug	benign neoplasm of breast	SLC12A2	rs2617615	5	127464101	A	G	0.034894	ENSG00000064651	5	127000000	ENSG00000064651	N	-0.16386	0.022887	8.0913e-13
antihypertensive drug	benign neoplasm of breast	SLC12A2	rs2617617	5	127455008	C	T	0.222975	ENSG00000064651	5	127000000	ENSG00000064651	N	-0.18551	0.00951	9.5363e-85
antihypertensive drug	benign neoplasm of breast	SLC12A2	rs2617621	5	127546266	A	C	0.244833	ENSG00000064651	5	127000000	ENSG00000064651	N	-0.13989	0.00934	1.0194e-50
antihypertensive drug	benign neoplasm of breast	SLC12A2	rs28540272	5	127348899	G	A	0.359952	ENSG00000064651	5	127000000	ENSG00000064651	N	-0.10945	0.008274	6.04747e-40
antihypertensive drug	benign neoplasm of breast	SLC12A2	rs28763939	5	127654318	C	T	0.077851	ENSG00000064651	5	127000000	ENSG00000064651	N	0.092636	0.014854	4.47759e-10
antihypertensive drug	benign neoplasm of breast	SLC12A2	rs28763946	5	127681251	T	C	0.024502	ENSG00000064651	5	127000000	ENSG00000064651	N	-0.16961	0.028372	2.2562e-09
antihypertensive drug	benign neoplasm of breast	SLC12A2	rs28870456	5	128123652	T	G	0.424462	ENSG00000064651	5	127000000	ENSG00000064651	N	0.045726	0.008039	1.2824e-08
antihypertensive drug	benign neoplasm of breast	SLC12A2	rs2898077	5	127288866	C	T	0.434577	ENSG00000064651	5	127000000	ENSG00000064651	N	-0.04624	0.00803	8.5116e-09
antihypertensive drug	benign neoplasm of breast	SLC12A2	rs2898096	5	127433214	T	C	0.208613	ENSG00000064651	5	127000000	ENSG00000064651	N	0.119271	0.009778	3.18552e-34
antihypertensive drug	benign neoplasm of breast	SLC12A2	rs3087889	5	127524944	A	T	0.211595	ENSG00000064651	5	127000000	ENSG00000064651	N	0.115907	0.009741	1.20639e-32
antihypertensive drug	benign neoplasm of breast	SLC12A2	rs3101725	5	127524018	T	C	0.227673	ENSG00000064651	5	127000000	ENSG00000064651	N	-0.17868	0.009586	1.52241e-77
antihypertensive drug	benign neoplasm of breast	SLC12A2	rs31271	5	128359247	T	C	0.275922	ENSG00000064651	5	127000000	ENSG00000064651	N	0.05182	0.008888	5.5427e-09
antihypertensive drug	benign neoplasm of breast	SLC12A2	rs31272	5	128359612	A	G	0.282139	ENSG00000064651	5	127000000	ENSG00000064651	N	0.051825	0.008844	4.6287e-09
antihypertensive drug	benign neoplasm of breast	SLC12A2	rs31273	5	128361077	C	T	0.276949	ENSG00000064651	5	127000000	ENSG00000064651	N	0.051568	0.008895	6.72711e-09
antihypertensive drug	benign neoplasm of breast	SLC12A2	rs32235	5	127668991	C	T	0.088171	ENSG00000064651	5	127000000	ENSG00000064651	N	-0.10304	0.014033	2.0886e-13
antihypertensive drug	benign neoplasm of breast	SLC12A2	rs331070	5	127724549	A	G	0.091625	ENSG00000064651	5	127000000	ENSG00000064651	N	-0.09284	0.013794	1.692e-11
antihypertensive drug	benign neoplasm of breast	SLC12A2	rs34145453	5	127347013	G	A	0.358356	ENSG00000064651	5	127000000	ENSG00000064651	N	-0.11164	0.008266	1.42971e-41
antihypertensive drug	benign neoplasm of breast	SLC12A2	rs34576922	5	127364103	G	C	0.225993	ENSG00000064651	5	127000000	ENSG00000064651	N	-0.1848	0.009465	6.75822e-85
antihypertensive drug	benign neoplasm of breast	SLC12A2	rs35125688	5	127773143	A	T	0.072681	ENSG00000064651	5	127000000	ENSG00000064651	N	-0.10412	0.015347	1.1657e-11
antihypertensive drug	benign neoplasm of breast	SLC12A2	rs35396041	5	127802238	T	C	0.072903	ENSG00000064651	5	127000000	ENSG00000064651	N	-0.09824	0.015308	1.3826e-10
antihypertensive drug	benign neoplasm of breast	SLC12A2	rs35640715	5	127879188	T	G	0.075212	ENSG00000064651	5	127000000	ENSG00000064651	N	-0.10184	0.015251	2.42561e-11
antihypertensive drug	benign neoplasm of breast	SLC12A2	rs35724362	5	127809277	T	C	0.072809	ENSG00000064651	5	127000000	ENSG00000064651	N	-0.09865	0.015317	1.19e-10
antihypertensive drug	benign neoplasm of breast	SLC12A2	rs35897671	5	127349745	T	C	0.339776	ENSG00000064651	5	127000000	ENSG00000064651	N	-0.11255	0.008384	4.38629e-41
antihypertensive drug	benign neoplasm of breast	SLC12A2	rs36059347	5	127910272	C	A	0.074767	ENSG00000064651	5	127000000	ENSG00000064651	N	-0.09831	0.015293	1.2912e-10
antihypertensive drug	benign neoplasm of breast	SLC12A2	rs36693	5	127548700	T	C	0.24441	ENSG00000064651	5	127000000	ENSG00000064651	N	-0.13728	0.009218	3.63782e-50
antihypertensive drug	benign neoplasm of breast	SLC12A2	rs36694	5	127548955	C	A	0.242668	ENSG00000064651	5	127000000	ENSG00000064651	N	-0.13669	0.009257	2.43419e-49
antihypertensive drug	benign neoplasm of breast	SLC12A2	rs36697	5	127549613	A	G	0.243848	ENSG00000064651	5	127000000	ENSG00000064651	N	-0.13751	0.009242	4.45834e-50
antihypertensive drug	benign neoplasm of breast	SLC12A2	rs36698	5	127549749	T	A	0.243791	ENSG00000064651	5	127000000	ENSG00000064651	N	-0.13746	0.009242	4.93501e-50
antihypertensive drug	benign neoplasm of breast	SLC12A2	rs36700	5	127551273	A	G	0.242734	ENSG00000064651	5	127000000	ENSG00000064651	N	-0.13758	0.009256	5.67908e-50
antihypertensive drug	benign neoplasm of breast	SLC12A2	rs36701	5	127552529	C	T	0.201928	ENSG00000064651	5	127000000	ENSG00000064651	N	-0.13354	0.009973	6.844e-41
antihypertensive drug	benign neoplasm of breast	SLC12A2	rs36702	5	127552723	T	A	0.24364	ENSG00000064651	5	127000000	ENSG00000064651	N	-0.13644	0.009245	2.70038e-49
antihypertensive drug	benign neoplasm of breast	SLC12A2	rs36705	5	127554486	A	G	0.243602	ENSG00000064651	5	127000000	ENSG00000064651	N	-0.13522	0.009246	1.95723e-48
antihypertensive drug	benign neoplasm of breast	SLC12A2	rs36706	5	127556698	C	A	0.242771	ENSG00000064651	5	127000000	ENSG00000064651	N	-0.13658	0.009257	2.86545e-49
antihypertensive drug	benign neoplasm of breast	SLC12A2	rs36710	5	127559444	A	G	0.250633	ENSG00000064651	5	127000000	ENSG00000064651	N	-0.12924	0.009162	3.51785e-45
antihypertensive drug	benign neoplasm of breast	SLC12A2	rs36711	5	127559833	C	T	0.253663	ENSG00000064651	5	127000000	ENSG00000064651	N	-0.12847	0.009125	5.17093e-45
antihypertensive drug	benign neoplasm of breast	SLC12A2	rs36712	5	127561133	G	C	0.246167	ENSG00000064651	5	127000000	ENSG00000064651	N	-0.12803	0.009218	7.32436e-44
antihypertensive drug	benign neoplasm of breast	SLC12A2	rs36713	5	127561432	A	G	0.197712	ENSG00000064651	5	127000000	ENSG00000064651	N	-0.10377	0.011199	1.929e-20
antihypertensive drug	benign neoplasm of breast	SLC12A2	rs36714	5	127562531	A	G	0.246139	ENSG00000064651	5	127000000	ENSG00000064651	N	-0.1293	0.009266	2.95777e-44
antihypertensive drug	benign neoplasm of breast	SLC12A2	rs36715	5	127562880	G	A	0.243113	ENSG00000064651	5	127000000	ENSG00000064651	N	-0.13037	0.009237	3.13175e-45
antihypertensive drug	benign neoplasm of breast	SLC12A2	rs374748	5	127699375	G	A	0.099575	ENSG00000064651	5	127000000	ENSG00000064651	N	-0.09902	0.01337	1.3017e-13
antihypertensive drug	benign neoplasm of breast	SLC12A2	rs3749748	5	127350549	T	C	0.226615	ENSG00000064651	5	127000000	ENSG00000064651	N	-0.18489	0.009438	1.88186e-85
antihypertensive drug	benign neoplasm of breast	SLC12A2	rs3792866	5	127479900	C	T	0.210894	ENSG00000064651	5	127000000	ENSG00000064651	N	0.120097	0.009739	6.09156e-35
antihypertensive drug	benign neoplasm of breast	SLC12A2	rs3805604	5	127468800	G	A	0.10444	ENSG00000064651	5	127000000	ENSG00000064651	N	0.138849	0.012999	1.23851e-26
antihypertensive drug	benign neoplasm of breast	SLC12A2	rs3805606	5	127470813	T	G	0.211282	ENSG00000064651	5	127000000	ENSG00000064651	N	0.121466	0.009714	7.04534e-36
antihypertensive drug	benign neoplasm of breast	SLC12A2	rs3805607	5	127477418	C	T	0.209212	ENSG00000064651	5	127000000	ENSG00000064651	N	0.121002	0.009749	2.2722e-35
antihypertensive drug	benign neoplasm of breast	SLC12A2	rs3805612	5	127505316	A	G	0.207602	ENSG00000064651	5	127000000	ENSG00000064651	N	0.115135	0.009797	6.91304e-32
antihypertensive drug	benign neoplasm of breast	SLC12A2	rs3805615	5	127519049	G	A	0.209967	ENSG00000064651	5	127000000	ENSG00000064651	N	0.115773	0.009738	1.3566e-32
antihypertensive drug	benign neoplasm of breast	SLC12A2	rs3805616	5	127520897	T	C	0.134466	ENSG00000064651	5	127000000	ENSG00000064651	N	0.138627	0.011626	8.87435e-33
antihypertensive drug	benign neoplasm of breast	SLC12A2	rs3805620	5	127606864	C	T	0.077281	ENSG00000064651	5	127000000	ENSG00000064651	N	0.091116	0.015158	1.8438e-09
antihypertensive drug	benign neoplasm of breast	SLC12A2	rs3805635	5	127673121	C	T	0.078132	ENSG00000064651	5	127000000	ENSG00000064651	N	0.089111	0.014803	1.7463e-09
antihypertensive drug	benign neoplasm of breast	SLC12A2	rs3812049	5	127418850	C	G	0.273416	ENSG00000064651	5	127000000	ENSG00000064651	N	-0.16092	0.009783	8.66847e-61
antihypertensive drug	benign neoplasm of breast	SLC12A2	rs3816006	5	127450581	A	T	0.210275	ENSG00000064651	5	127000000	ENSG00000064651	N	0.122297	0.009731	3.15039e-36
antihypertensive drug	benign neoplasm of breast	SLC12A2	rs40527	5	127550252	T	G	0.243819	ENSG00000064651	5	127000000	ENSG00000064651	N	-0.13731	0.009242	6.22956e-50
antihypertensive drug	benign neoplasm of breast	SLC12A2	rs41298328	5	127598873	A	G	0.026399	ENSG00000064651	5	127000000	ENSG00000064651	N	-0.18516	0.027359	1.3076e-11
antihypertensive drug	benign neoplasm of breast	SLC12A2	rs42265	5	128404226	A	G	0.452084	ENSG00000064651	5	127000000	ENSG00000064651	N	0.04353	0.007983	4.96391e-08
antihypertensive drug	benign neoplasm of breast	SLC12A2	rs42916	5	127560659	C	A	0.24647	ENSG00000064651	5	127000000	ENSG00000064651	N	-0.12902	0.009213	1.47751e-44
antihypertensive drug	benign neoplasm of breast	SLC12A2	rs4835934	5	127289228	C	T	0.432109	ENSG00000064651	5	127000000	ENSG00000064651	N	-0.04786	0.00802	2.40471e-09
antihypertensive drug	benign neoplasm of breast	SLC12A2	rs4835937	5	127337086	A	G	0.24751	ENSG00000064651	5	127000000	ENSG00000064651	N	-0.0839	0.009198	7.40231e-20
antihypertensive drug	benign neoplasm of breast	SLC12A2	rs4835938	5	127377031	G	C	0.114177	ENSG00000064651	5	127000000	ENSG00000064651	N	0.151379	0.012493	8.56358e-34
antihypertensive drug	benign neoplasm of breast	SLC12A2	rs4835939	5	127389158	A	C	0.114087	ENSG00000064651	5	127000000	ENSG00000064651	N	0.152424	0.012497	3.23282e-34
antihypertensive drug	benign neoplasm of breast	SLC12A2	rs4835940	5	127406596	G	A	0.224814	ENSG00000064651	5	127000000	ENSG00000064651	N	0.128686	0.009512	1.05449e-41
antihypertensive drug	benign neoplasm of breast	SLC12A2	rs4835941	5	127430905	T	C	0.211207	ENSG00000064651	5	127000000	ENSG00000064651	N	0.121585	0.009715	6.14973e-36
antihypertensive drug	benign neoplasm of breast	SLC12A2	rs4835942	5	127437401	T	C	0.101357	ENSG00000064651	5	127000000	ENSG00000064651	N	0.146395	0.013145	8.32369e-29
antihypertensive drug	benign neoplasm of breast	SLC12A2	rs4835943	5	127457569	G	A	0.21101	ENSG00000064651	5	127000000	ENSG00000064651	N	0.119844	0.009737	8.14223e-35
antihypertensive drug	benign neoplasm of breast	SLC12A2	rs4835944	5	127490870	A	G	0.2059	ENSG00000064651	5	127000000	ENSG00000064651	N	0.116383	0.009827	2.3338e-32
antihypertensive drug	benign neoplasm of breast	SLC12A2	rs4835945	5	127526481	A	C	0.213574	ENSG00000064651	5	127000000	ENSG00000064651	N	0.117686	0.009677	4.96518e-34
antihypertensive drug	benign neoplasm of breast	SLC12A2	rs4836344	5	127263443	C	A	0.180026	ENSG00000064651	5	127000000	ENSG00000064651	N	-0.09669	0.010352	9.61522e-21
antihypertensive drug	benign neoplasm of breast	SLC12A2	rs4836346	5	127271404	A	G	0.183282	ENSG00000064651	5	127000000	ENSG00000064651	N	-0.09616	0.010279	8.31273e-21
antihypertensive drug	benign neoplasm of breast	SLC12A2	rs4836348	5	127278773	T	G	0.178273	ENSG00000064651	5	127000000	ENSG00000064651	N	-0.09929	0.01039	1.2099e-21
antihypertensive drug	benign neoplasm of breast	SLC12A2	rs4836358	5	127376869	G	A	0.225112	ENSG00000064651	5	127000000	ENSG00000064651	N	0.129527	0.00949	2.04107e-42
antihypertensive drug	benign neoplasm of breast	SLC12A2	rs4836359	5	127385518	A	T	0.224806	ENSG00000064651	5	127000000	ENSG00000064651	N	0.128285	0.009512	1.88061e-41
antihypertensive drug	benign neoplasm of breast	SLC12A2	rs4836360	5	127458161	C	T	0.208285	ENSG00000064651	5	127000000	ENSG00000064651	N	0.11556	0.009865	1.0755e-31
antihypertensive drug	benign neoplasm of breast	SLC12A2	rs4836361	5	127459991	C	T	0.210867	ENSG00000064651	5	127000000	ENSG00000064651	N	0.119977	0.009739	7.15758e-35
antihypertensive drug	benign neoplasm of breast	SLC12A2	rs4836362	5	127460198	C	A	0.100815	ENSG00000064651	5	127000000	ENSG00000064651	N	0.145407	0.013201	3.24259e-28
antihypertensive drug	benign neoplasm of breast	SLC12A2	rs4836363	5	127462737	C	G	0.210334	ENSG00000064651	5	127000000	ENSG00000064651	N	0.119027	0.009762	3.37888e-34
antihypertensive drug	benign neoplasm of breast	SLC12A2	rs4836365	5	127476770	A	C	0.099079	ENSG00000064651	5	127000000	ENSG00000064651	N	0.14559	0.013304	7.13106e-28
antihypertensive drug	benign neoplasm of breast	SLC12A2	rs4836366	5	127482494	T	A	0.208837	ENSG00000064651	5	127000000	ENSG00000064651	N	0.119522	0.009774	2.1975e-34
antihypertensive drug	benign neoplasm of breast	SLC12A2	rs4836367	5	127482592	G	A	0.209343	ENSG00000064651	5	127000000	ENSG00000064651	N	0.120871	0.009747	2.59371e-35
antihypertensive drug	benign neoplasm of breast	SLC12A2	rs4836368	5	127486330	A	T	0.213377	ENSG00000064651	5	127000000	ENSG00000064651	N	0.118233	0.009711	4.23431e-34
antihypertensive drug	benign neoplasm of breast	SLC12A2	rs4836369	5	127486462	G	A	0.209621	ENSG00000064651	5	127000000	ENSG00000064651	N	0.118888	0.009761	3.97278e-34
antihypertensive drug	benign neoplasm of breast	SLC12A2	rs4836370	5	127499224	G	A	0.210932	ENSG00000064651	5	127000000	ENSG00000064651	N	0.11542	0.00974	2.1468e-32
antihypertensive drug	benign neoplasm of breast	SLC12A2	rs55763377	5	127441668	G	C	0.100815	ENSG00000064651	5	127000000	ENSG00000064651	N	0.144697	0.013201	5.8976e-28
antihypertensive drug	benign neoplasm of breast	SLC12A2	rs55896045	5	127285607	A	G	0.206289	ENSG00000064651	5	127000000	ENSG00000064651	N	-0.08687	0.00983	9.74471e-19
antihypertensive drug	benign neoplasm of breast	SLC12A2	rs55902659	5	127545505	G	C	0.228419	ENSG00000064651	5	127000000	ENSG00000064651	N	0.083877	0.009476	8.62731e-19
antihypertensive drug	benign neoplasm of breast	SLC12A2	rs56066100	5	127460571	C	G	0.210867	ENSG00000064651	5	127000000	ENSG00000064651	N	0.119793	0.009739	9.05741e-35
antihypertensive drug	benign neoplasm of breast	SLC12A2	rs56131649	5	127625559	C	T	0.165752	ENSG00000064651	5	127000000	ENSG00000064651	N	0.076476	0.010681	8.0795e-13
antihypertensive drug	benign neoplasm of breast	SLC12A2	rs56718459	5	127546214	G	A	0.223458	ENSG00000064651	5	127000000	ENSG00000064651	N	0.082507	0.00955	5.641e-18
antihypertensive drug	benign neoplasm of breast	SLC12A2	rs58395264	5	127368393	T	C	0.116064	ENSG00000064651	5	127000000	ENSG00000064651	N	0.151043	0.012404	4.12171e-34
antihypertensive drug	benign neoplasm of breast	SLC12A2	rs58433932	5	127364362	C	G	0.212876	ENSG00000064651	5	127000000	ENSG00000064651	N	0.116565	0.010512	1.425e-28
antihypertensive drug	benign neoplasm of breast	SLC12A2	rs58595196	5	127558338	G	C	0.22096	ENSG00000064651	5	127000000	ENSG00000064651	N	0.083023	0.009588	4.7425e-18
antihypertensive drug	benign neoplasm of breast	SLC12A2	rs58597384	5	127435282	G	A	0.100759	ENSG00000064651	5	127000000	ENSG00000064651	N	0.144833	0.013205	5.4343e-28
antihypertensive drug	benign neoplasm of breast	SLC12A2	rs59254271	5	127555201	A	G	0.220373	ENSG00000064651	5	127000000	ENSG00000064651	N	0.059191	0.010773	3.916e-08
antihypertensive drug	benign neoplasm of breast	SLC12A2	rs59430737	5	127557568	T	C	0.220727	ENSG00000064651	5	127000000	ENSG00000064651	N	0.082985	0.009591	5.04281e-18
antihypertensive drug	benign neoplasm of breast	SLC12A2	rs59484271	5	127503781	T	C	0.209033	ENSG00000064651	5	127000000	ENSG00000064651	N	0.111011	0.009961	7.62567e-29
antihypertensive drug	benign neoplasm of breast	SLC12A2	rs59634534	5	127290721	T	C	0.434289	ENSG00000064651	5	127000000	ENSG00000064651	N	-0.04808	0.008015	1.9927e-09
antihypertensive drug	benign neoplasm of breast	SLC12A2	rs62373537	5	127186063	G	A	0.053044	ENSG00000064651	5	127000000	ENSG00000064651	N	0.106763	0.017819	2.0804e-09
antihypertensive drug	benign neoplasm of breast	SLC12A2	rs62373688	5	127352807	A	T	0.117503	ENSG00000064651	5	127000000	ENSG00000064651	N	0.152118	0.012337	6.24469e-35
antihypertensive drug	benign neoplasm of breast	SLC12A2	rs62373689	5	127352912	G	T	0.11778	ENSG00000064651	5	127000000	ENSG00000064651	N	0.152946	0.012302	1.73021e-35
antihypertensive drug	benign neoplasm of breast	SLC12A2	rs62373694	5	127378876	C	T	0.114611	ENSG00000064651	5	127000000	ENSG00000064651	N	0.150111	0.012473	2.3207e-33
antihypertensive drug	benign neoplasm of breast	SLC12A2	rs62373701	5	127416294	T	C	0.223402	ENSG00000064651	5	127000000	ENSG00000064651	N	0.129612	0.009516	2.99603e-42
antihypertensive drug	benign neoplasm of breast	SLC12A2	rs6595788	5	126987061	G	A	0.256905	ENSG00000064651	5	127000000	ENSG00000064651	N	-0.0603	0.009229	6.39502e-11
antihypertensive drug	benign neoplasm of breast	SLC12A2	rs6595796	5	127316331	A	G	0.189898	ENSG00000064651	5	127000000	ENSG00000064651	N	-0.09757	0.01012	5.34542e-22
antihypertensive drug	benign neoplasm of breast	SLC12A2	rs6595798	5	127384289	C	T	0.223239	ENSG00000064651	5	127000000	ENSG00000064651	N	0.127059	0.009536	1.6877e-40
antihypertensive drug	benign neoplasm of breast	SLC12A2	rs6595799	5	127408683	C	T	0.288719	ENSG00000064651	5	127000000	ENSG00000064651	N	-0.14131	0.009542	1.26988e-49
antihypertensive drug	benign neoplasm of breast	SLC12A2	rs6595800	5	127411647	T	C	0.223815	ENSG00000064651	5	127000000	ENSG00000064651	N	0.129751	0.009509	2.16212e-42
antihypertensive drug	benign neoplasm of breast	SLC12A2	rs6595806	5	127499764	T	A	0.212757	ENSG00000064651	5	127000000	ENSG00000064651	N	0.116535	0.009722	4.1469e-33
antihypertensive drug	benign neoplasm of breast	SLC12A2	rs6595807	5	127531603	T	G	0.212831	ENSG00000064651	5	127000000	ENSG00000064651	N	0.111137	0.00979	7.23199e-30
antihypertensive drug	benign neoplasm of breast	SLC12A2	rs6860245	5	127367998	C	G	0.226125	ENSG00000064651	5	127000000	ENSG00000064651	N	-0.18582	0.009462	7.29362e-86
antihypertensive drug	benign neoplasm of breast	SLC12A2	rs6862701	5	127391249	T	C	0.224824	ENSG00000064651	5	127000000	ENSG00000064651	N	0.128412	0.009512	1.55531e-41
antihypertensive drug	benign neoplasm of breast	SLC12A2	rs6867078	5	127388283	A	T	0.11764	ENSG00000064651	5	127000000	ENSG00000064651	N	0.148045	0.012433	1.08041e-32
antihypertensive drug	benign neoplasm of breast	SLC12A2	rs6867674	5	128134915	A	T	0.425002	ENSG00000064651	5	127000000	ENSG00000064651	N	0.045969	0.008052	1.1338e-08
antihypertensive drug	benign neoplasm of breast	SLC12A2	rs6871743	5	127310093	A	G	0.174058	ENSG00000064651	5	127000000	ENSG00000064651	N	-0.09932	0.010488	2.80919e-21
antihypertensive drug	benign neoplasm of breast	SLC12A2	rs6873339	5	127389650	C	T	0.224751	ENSG00000064651	5	127000000	ENSG00000064651	N	0.097574	0.010686	6.7619e-20
antihypertensive drug	benign neoplasm of breast	SLC12A2	rs6873600	5	128158928	C	T	0.423125	ENSG00000064651	5	127000000	ENSG00000064651	N	0.04561	0.008057	1.5032e-08
antihypertensive drug	benign neoplasm of breast	SLC12A2	rs6875982	5	127529197	C	A	0.213272	ENSG00000064651	5	127000000	ENSG00000064651	N	0.116068	0.0097	5.39373e-33
antihypertensive drug	benign neoplasm of breast	SLC12A2	rs6877403	5	127283385	A	G	0.204839	ENSG00000064651	5	127000000	ENSG00000064651	N	-0.08744	0.009855	7.14579e-19
antihypertensive drug	benign neoplasm of breast	SLC12A2	rs6878976	5	127267802	T	C	0.211783	ENSG00000064651	5	127000000	ENSG00000064651	N	-0.0842	0.01006	5.77162e-17
antihypertensive drug	benign neoplasm of breast	SLC12A2	rs6879970	5	127387178	G	A	0.224768	ENSG00000064651	5	127000000	ENSG00000064651	N	0.128392	0.009513	1.62869e-41
antihypertensive drug	benign neoplasm of breast	SLC12A2	rs6880365	5	128126384	G	A	0.425568	ENSG00000064651	5	127000000	ENSG00000064651	N	0.046211	0.00805	9.45651e-09
antihypertensive drug	benign neoplasm of breast	SLC12A2	rs6880387	5	128163510	A	G	0.420362	ENSG00000064651	5	127000000	ENSG00000064651	N	0.045602	0.008107	1.8572e-08
antihypertensive drug	benign neoplasm of breast	SLC12A2	rs6881456	5	127290977	T	C	0.432362	ENSG00000064651	5	127000000	ENSG00000064651	N	-0.0467	0.008034	6.12899e-09
antihypertensive drug	benign neoplasm of breast	SLC12A2	rs6887674	5	127531183	C	G	0.208679	ENSG00000064651	5	127000000	ENSG00000064651	N	0.114557	0.009779	1.0806e-31
antihypertensive drug	benign neoplasm of breast	SLC12A2	rs6887847	5	127473807	G	A	0.208478	ENSG00000064651	5	127000000	ENSG00000064651	N	0.119692	0.00978	1.94772e-34
antihypertensive drug	benign neoplasm of breast	SLC12A2	rs6888037	5	127406259	G	T	0.227523	ENSG00000064651	5	127000000	ENSG00000064651	N	-0.18473	0.009442	3.07405e-85
antihypertensive drug	benign neoplasm of breast	SLC12A2	rs6889311	5	127431285	A	G	0.223107	ENSG00000064651	5	127000000	ENSG00000064651	N	-0.18465	0.009508	5.26989e-84
antihypertensive drug	benign neoplasm of breast	SLC12A2	rs6889756	5	127304405	T	C	0.175248	ENSG00000064651	5	127000000	ENSG00000064651	N	-0.09688	0.010442	1.72691e-20
antihypertensive drug	benign neoplasm of breast	SLC12A2	rs6892704	5	127292876	T	A	0.431675	ENSG00000064651	5	127000000	ENSG00000064651	N	-0.04651	0.008036	7.13991e-09
antihypertensive drug	benign neoplasm of breast	SLC12A2	rs6898956	5	127283462	T	C	0.207303	ENSG00000064651	5	127000000	ENSG00000064651	N	-0.08557	0.009813	2.78691e-18
antihypertensive drug	benign neoplasm of breast	SLC12A2	rs71587978	5	127793976	G	T	0.073573	ENSG00000064651	5	127000000	ENSG00000064651	N	-0.10149	0.015262	2.9309e-11
antihypertensive drug	benign neoplasm of breast	SLC12A2	rs71587979	5	127808441	A	G	0.072852	ENSG00000064651	5	127000000	ENSG00000064651	N	-0.0993	0.015313	8.89679e-11
antihypertensive drug	benign neoplasm of breast	SLC12A2	rs72783096	5	127562154	G	C	0.281799	ENSG00000064651	5	127000000	ENSG00000064651	N	0.074748	0.008843	2.84401e-17
antihypertensive drug	benign neoplasm of breast	SLC12A2	rs72783097	5	127567928	G	T	0.287381	ENSG00000064651	5	127000000	ENSG00000064651	N	0.070562	0.008791	1.0054e-15
antihypertensive drug	benign neoplasm of breast	SLC12A2	rs72794354	5	127413987	C	T	0.035295	ENSG00000064651	5	127000000	ENSG00000064651	N	-0.12544	0.022571	2.7351e-08
antihypertensive drug	benign neoplasm of breast	SLC12A2	rs72794392	5	127490061	T	A	0.205779	ENSG00000064651	5	127000000	ENSG00000064651	N	0.116596	0.009829	1.85579e-32
antihypertensive drug	benign neoplasm of breast	SLC12A2	rs72794396	5	127501386	A	G	0.206021	ENSG00000064651	5	127000000	ENSG00000064651	N	0.116502	0.009807	1.5037e-32
antihypertensive drug	benign neoplasm of breast	SLC12A2	rs72794400	5	127516028	G	C	0.210104	ENSG00000064651	5	127000000	ENSG00000064651	N	0.114619	0.009754	6.9788e-32
antihypertensive drug	benign neoplasm of breast	SLC12A2	rs72794401	5	127517626	T	C	0.208723	ENSG00000064651	5	127000000	ENSG00000064651	N	0.114362	0.009778	1.3424e-31
antihypertensive drug	benign neoplasm of breast	SLC12A2	rs732235	5	127293066	C	T	0.432109	ENSG00000064651	5	127000000	ENSG00000064651	N	-0.04619	0.008035	9.00921e-09
antihypertensive drug	benign neoplasm of breast	SLC12A2	rs732236	5	127292989	T	C	0.434354	ENSG00000064651	5	127000000	ENSG00000064651	N	-0.04792	0.008015	2.2479e-09
antihypertensive drug	benign neoplasm of breast	SLC12A2	rs73337306	5	127433880	T	A	0.100683	ENSG00000064651	5	127000000	ENSG00000064651	N	0.144876	0.013209	5.45841e-28
antihypertensive drug	benign neoplasm of breast	SLC12A2	rs736969	5	127466347	C	G	0.210886	ENSG00000064651	5	127000000	ENSG00000064651	N	0.119914	0.009739	7.71022e-35
antihypertensive drug	benign neoplasm of breast	SLC12A2	rs7379655	5	127383946	G	A	0.116799	ENSG00000064651	5	127000000	ENSG00000064651	N	0.151145	0.012371	2.48531e-34
antihypertensive drug	benign neoplasm of breast	SLC12A2	rs74290668	5	127430284	T	C	0.099475	ENSG00000064651	5	127000000	ENSG00000064651	N	0.144864	0.013281	1.05551e-27
antihypertensive drug	benign neoplasm of breast	SLC12A2	rs74327266	5	127502126	T	C	0.10031	ENSG00000064651	5	127000000	ENSG00000064651	N	0.141921	0.013232	7.73524e-27
antihypertensive drug	benign neoplasm of breast	SLC12A2	rs74931885	5	127538947	T	C	0.019823	ENSG00000064651	5	127000000	ENSG00000064651	N	-0.2019	0.03289	8.32519e-10
antihypertensive drug	benign neoplasm of breast	SLC12A2	rs75641268	5	127677194	C	T	0.077945	ENSG00000064651	5	127000000	ENSG00000064651	N	0.089892	0.014846	1.4059e-09
antihypertensive drug	benign neoplasm of breast	SLC12A2	rs758179	5	127354424	G	C	0.219282	ENSG00000064651	5	127000000	ENSG00000064651	N	0.124891	0.009795	3.07769e-37
antihypertensive drug	benign neoplasm of breast	SLC12A2	rs758180	5	127354423	A	T	0.220461	ENSG00000064651	5	127000000	ENSG00000064651	N	0.133653	0.009624	7.51077e-44
antihypertensive drug	benign neoplasm of breast	SLC12A2	rs758181	5	127302762	A	T	0.173021	ENSG00000064651	5	127000000	ENSG00000064651	N	-0.09582	0.010514	7.96928e-20
antihypertensive drug	benign neoplasm of breast	SLC12A2	rs76569655	5	127521116	A	G	0.030427	ENSG00000064651	5	127000000	ENSG00000064651	N	-0.19836	0.02428	3.08901e-16
antihypertensive drug	benign neoplasm of breast	SLC12A2	rs768528	5	127279986	C	T	0.411196	ENSG00000064651	5	127000000	ENSG00000064651	N	-0.04817	0.008089	2.59121e-09
antihypertensive drug	benign neoplasm of breast	SLC12A2	rs77024256	5	127764211	C	T	0.026678	ENSG00000064651	5	127000000	ENSG00000064651	N	-0.14492	0.026117	2.87311e-08
antihypertensive drug	benign neoplasm of breast	SLC12A2	rs7703634	5	127509223	C	A	0.212135	ENSG00000064651	5	127000000	ENSG00000064651	N	0.117634	0.009701	7.69155e-34
antihypertensive drug	benign neoplasm of breast	SLC12A2	rs7706518	5	127281022	G	A	0.180029	ENSG00000064651	5	127000000	ENSG00000064651	N	-0.0975	0.01035	4.5023e-21
antihypertensive drug	benign neoplasm of breast	SLC12A2	rs77086350	5	127494431	A	G	0.21101	ENSG00000064651	5	127000000	ENSG00000064651	N	0.116748	0.009738	4.048e-33
antihypertensive drug	benign neoplasm of breast	SLC12A2	rs7713860	5	127428789	T	G	0.210557	ENSG00000064651	5	127000000	ENSG00000064651	N	0.119973	0.009744	7.78707e-35
antihypertensive drug	benign neoplasm of breast	SLC12A2	rs7713877	5	127428825	T	G	0.20393	ENSG00000064651	5	127000000	ENSG00000064651	N	0.118034	0.010603	8.72539e-29
antihypertensive drug	benign neoplasm of breast	SLC12A2	rs7717741	5	127274447	T	C	0.180629	ENSG00000064651	5	127000000	ENSG00000064651	N	-0.09502	0.010319	3.32259e-20
antihypertensive drug	benign neoplasm of breast	SLC12A2	rs7718286	5	127459414	C	G	0.210972	ENSG00000064651	5	127000000	ENSG00000064651	N	0.119917	0.009737	7.48426e-35
antihypertensive drug	benign neoplasm of breast	SLC12A2	rs7725677	5	128127435	G	C	0.425527	ENSG00000064651	5	127000000	ENSG00000064651	N	0.046161	0.00805	9.80891e-09
antihypertensive drug	benign neoplasm of breast	SLC12A2	rs7726011	5	127321694	T	G	0.19146	ENSG00000064651	5	127000000	ENSG00000064651	N	-0.09589	0.010203	5.56099e-21
antihypertensive drug	benign neoplasm of breast	SLC12A2	rs7732599	5	127370421	C	T	0.224523	ENSG00000064651	5	127000000	ENSG00000064651	N	0.128084	0.009516	2.71843e-41
antihypertensive drug	benign neoplasm of breast	SLC12A2	rs7734927	5	127453735	T	A	0.223126	ENSG00000064651	5	127000000	ENSG00000064651	N	-0.18534	0.009508	1.24411e-84
antihypertensive drug	benign neoplasm of breast	SLC12A2	rs77647463	5	127289070	T	C	0.025437	ENSG00000064651	5	127000000	ENSG00000064651	N	-0.19875	0.027622	6.23689e-13
antihypertensive drug	benign neoplasm of breast	SLC12A2	rs77684557	5	127690368	A	G	0.077029	ENSG00000064651	5	127000000	ENSG00000064651	N	0.087299	0.014929	4.98121e-09
antihypertensive drug	benign neoplasm of breast	SLC12A2	rs77718211	5	127537395	T	C	0.029856	ENSG00000064651	5	127000000	ENSG00000064651	N	-0.1999	0.024504	3.4175e-16
antihypertensive drug	benign neoplasm of breast	SLC12A2	rs78249330	5	127371160	G	A	0.035486	ENSG00000064651	5	127000000	ENSG00000064651	N	-0.16121	0.023196	3.658e-12
antihypertensive drug	benign neoplasm of breast	SLC12A2	rs78720865	5	127453024	G	A	0.025127	ENSG00000064651	5	127000000	ENSG00000064651	N	-0.21609	0.027739	6.6903e-15
antihypertensive drug	benign neoplasm of breast	SLC12A2	rs790153	5	127458770	A	G	0.435417	ENSG00000064651	5	127000000	ENSG00000064651	N	-0.05056	0.008012	2.78679e-10
antihypertensive drug	benign neoplasm of breast	SLC12A2	rs790154	5	127501235	A	G	0.214917	ENSG00000064651	5	127000000	ENSG00000064651	N	-0.18253	0.009623	3.07697e-80
antihypertensive drug	benign neoplasm of breast	SLC12A2	rs790155	5	127498380	C	T	0.215378	ENSG00000064651	5	127000000	ENSG00000064651	N	-0.18254	0.009615	2.2694e-80
antihypertensive drug	benign neoplasm of breast	SLC12A2	rs790156	5	127491565	G	A	0.430287	ENSG00000064651	5	127000000	ENSG00000064651	N	-0.04501	0.008024	2.0373e-08
antihypertensive drug	benign neoplasm of breast	SLC12A2	rs796893	5	127497973	G	A	0.03498	ENSG00000064651	5	127000000	ENSG00000064651	N	-0.159	0.022862	3.53561e-12
antihypertensive drug	benign neoplasm of breast	SLC12A2	rs80015166	5	127468813	G	A	0.033175	ENSG00000064651	5	127000000	ENSG00000064651	N	-0.14707	0.023666	5.15869e-10
antihypertensive drug	benign neoplasm of breast	SLC12A2	rs80033324	5	127672555	T	C	0.07798	ENSG00000064651	5	127000000	ENSG00000064651	N	0.089614	0.014843	1.5662e-09
antihypertensive drug	benign neoplasm of breast	SLC12A2	rs806100	5	127468177	T	C	0.436074	ENSG00000064651	5	127000000	ENSG00000064651	N	-0.0488	0.008011	1.1221e-09
antihypertensive drug	benign neoplasm of breast	SLC12A2	rs809841	5	127460082	A	G	0.435077	ENSG00000064651	5	127000000	ENSG00000064651	N	-0.04933	0.008028	7.98632e-10
antihypertensive drug	benign neoplasm of breast	SLC12A2	rs883074	5	127445823	C	T	0.211161	ENSG00000064651	5	127000000	ENSG00000064651	N	0.11915	0.009734	1.8956e-34
antihypertensive drug	benign neoplasm of breast	SLC12A2	rs891886	5	127467112	T	A	0.209494	ENSG00000064651	5	127000000	ENSG00000064651	N	0.091557	0.010964	6.76871e-17
antihypertensive drug	benign neoplasm of breast	SLC12A2	rs9285909	5	127264663	T	C	0.441924	ENSG00000064651	5	127000000	ENSG00000064651	N	-0.04596	0.008015	9.79737e-09
antihypertensive drug	benign neoplasm of breast	SLC12A2	rs9285910	5	127264894	C	T	0.439868	ENSG00000064651	5	127000000	ENSG00000064651	N	-0.04628	0.008004	7.38179e-09
antihypertensive drug	benign neoplasm of breast	SLC12A2	rs9327458	5	127267482	A	G	0.44173	ENSG00000064651	5	127000000	ENSG00000064651	N	-0.04621	0.008	7.64069e-09
antihypertensive drug	benign neoplasm of breast	SLC12A2	rs9327463	5	127315137	G	A	0.189879	ENSG00000064651	5	127000000	ENSG00000064651	N	-0.09784	0.01012	4.1397e-22
antihypertensive drug	benign neoplasm of breast	SLC12A2	rs9327468	5	127441861	C	A	0.22355	ENSG00000064651	5	127000000	ENSG00000064651	N	-0.18428	0.009502	8.8083e-84
antihypertensive drug	benign neoplasm of breast	SLC12A2	rs9327489	5	128133410	A	G	0.424462	ENSG00000064651	5	127000000	ENSG00000064651	N	0.045732	0.008038	1.2764e-08
antihypertensive drug	benign neoplasm of breast	SLC12A2	rs9800302	5	127365030	C	T	0.116479	ENSG00000064651	5	127000000	ENSG00000064651	N	0.150712	0.012385	4.524e-34
antihypertensive drug	benign neoplasm of breast	SLC12A2	rs9968597	5	127455383	G	C	0.208527	ENSG00000064651	5	127000000	ENSG00000064651	N	0.119577	0.009779	2.2193e-34
antihypertensive drug	breast cancer	ADRB1	rs10159905	10	115977065	C	G	0.076112	ENSG00000043591	10	116000000	ENSG00000043591	N	0.119688	0.016366	2.6085e-13
antihypertensive drug	breast cancer	ADRB1	rs10160168	10	115974828	G	A	0.076055	ENSG00000043591	10	116000000	ENSG00000043591	N	0.119048	0.016372	3.5578e-13
antihypertensive drug	breast cancer	ADRB1	rs10160173	10	115975065	G	A	0.076105	ENSG00000043591	10	116000000	ENSG00000043591	N	0.122046	0.016331	7.8149e-14
antihypertensive drug	breast cancer	ADRB1	rs1034257	10	115832597	A	G	0.239975	ENSG00000043591	10	116000000	ENSG00000043591	N	-0.07311	0.01014	5.57879e-13
antihypertensive drug	breast cancer	ADRB1	rs1034258	10	115832408	G	A	0.240182	ENSG00000043591	10	116000000	ENSG00000043591	N	-0.07256	0.010137	8.2102e-13
antihypertensive drug	breast cancer	ADRB1	rs1034259	10	115832294	T	C	0.239787	ENSG00000043591	10	116000000	ENSG00000043591	N	-0.07258	0.010143	8.30652e-13
antihypertensive drug	breast cancer	ADRB1	rs10490905	10	115782271	G	A	0.105958	ENSG00000043591	10	116000000	ENSG00000043591	N	0.096157	0.014073	8.32731e-12
antihypertensive drug	breast cancer	ADRB1	rs10509997	10	115924321	C	T	0.07396	ENSG00000043591	10	116000000	ENSG00000043591	N	0.12676	0.016546	1.84199e-14
antihypertensive drug	breast cancer	ADRB1	rs10749150	10	115775443	A	T	0.386672	ENSG00000043591	10	116000000	ENSG00000043591	N	-0.05471	0.008914	8.35671e-10
antihypertensive drug	breast cancer	ADRB1	rs10749151	10	115777224	T	C	0.388478	ENSG00000043591	10	116000000	ENSG00000043591	N	-0.05521	0.008887	5.22481e-10
antihypertensive drug	breast cancer	ADRB1	rs10749152	10	115778928	G	A	0.386654	ENSG00000043591	10	116000000	ENSG00000043591	N	-0.05468	0.008914	8.59118e-10
antihypertensive drug	breast cancer	ADRB1	rs10749153	10	115778982	T	C	0.386635	ENSG00000043591	10	116000000	ENSG00000043591	N	-0.05471	0.008914	8.3989e-10
antihypertensive drug	breast cancer	ADRB1	rs10749154	10	115779106	T	C	0.386672	ENSG00000043591	10	116000000	ENSG00000043591	N	-0.05472	0.008914	8.34621e-10
antihypertensive drug	breast cancer	ADRB1	rs10749155	10	115779283	A	C	0.38663	ENSG00000043591	10	116000000	ENSG00000043591	N	-0.05508	0.008914	6.44271e-10
antihypertensive drug	breast cancer	ADRB1	rs10749156	10	115779317	G	A	0.38671	ENSG00000043591	10	116000000	ENSG00000043591	N	-0.05512	0.008914	6.24969e-10
antihypertensive drug	breast cancer	ADRB1	rs10749157	10	115780129	C	T	0.386729	ENSG00000043591	10	116000000	ENSG00000043591	N	-0.05434	0.008914	1.0862e-09
antihypertensive drug	breast cancer	ADRB1	rs10787510	10	115747742	A	G	0.465011	ENSG00000043591	10	116000000	ENSG00000043591	N	-0.04758	0.008686	4.2967e-08
antihypertensive drug	breast cancer	ADRB1	rs10787511	10	115747997	A	G	0.475934	ENSG00000043591	10	116000000	ENSG00000043591	N	-0.04833	0.008694	2.7164e-08
antihypertensive drug	breast cancer	ADRB1	rs10787512	10	115779327	T	C	0.388741	ENSG00000043591	10	116000000	ENSG00000043591	N	-0.05498	0.008886	6.10869e-10
antihypertensive drug	breast cancer	ADRB1	rs10787513	10	115779796	G	A	0.3868	ENSG00000043591	10	116000000	ENSG00000043591	N	-0.05419	0.008914	1.2063e-09
antihypertensive drug	breast cancer	ADRB1	rs10787514	10	115779852	T	C	0.388872	ENSG00000043591	10	116000000	ENSG00000043591	N	-0.05385	0.008886	1.3578e-09
antihypertensive drug	breast cancer	ADRB1	rs10787515	10	115790005	C	T	0.486488	ENSG00000043591	10	116000000	ENSG00000043591	N	-0.07381	0.00868	1.84119e-17
antihypertensive drug	breast cancer	ADRB1	rs10787516	10	115813924	T	C	0.519112	ENSG00000043591	10	116000000	ENSG00000043591	N	-0.08252	0.008661	1.61271e-21
antihypertensive drug	breast cancer	ADRB1	rs10787518	10	115821878	A	T	0.51811	ENSG00000043591	10	116000000	ENSG00000043591	N	-0.08176	0.008696	5.37404e-21
antihypertensive drug	breast cancer	ADRB1	rs10787521	10	116044587	T	C	0.293829	ENSG00000043591	10	116000000	ENSG00000043591	N	0.052851	0.009511	2.7477e-08
antihypertensive drug	breast cancer	ADRB1	rs10885527	10	115772285	T	C	0.380211	ENSG00000043591	10	116000000	ENSG00000043591	N	-0.05664	0.008945	2.4232e-10
antihypertensive drug	breast cancer	ADRB1	rs10885529	10	115785750	T	C	0.14022	ENSG00000043591	10	116000000	ENSG00000043591	N	0.101885	0.012496	3.5383e-16
antihypertensive drug	breast cancer	ADRB1	rs10885530	10	115787889	T	C	0.140667	ENSG00000043591	10	116000000	ENSG00000043591	N	0.104845	0.012451	3.75199e-17
antihypertensive drug	breast cancer	ADRB1	rs10885531	10	115814392	T	C	0.519491	ENSG00000043591	10	116000000	ENSG00000043591	N	-0.08258	0.008663	1.531e-21
antihypertensive drug	breast cancer	ADRB1	rs10885532	10	115828256	C	G	0.470919	ENSG00000043591	10	116000000	ENSG00000043591	N	-0.06929	0.008729	2.05801e-15
antihypertensive drug	breast cancer	ADRB1	rs10885533	10	115839616	G	A	0.455635	ENSG00000043591	10	116000000	ENSG00000043591	N	-0.09876	0.008683	5.58312e-30
antihypertensive drug	breast cancer	ADRB1	rs10885545	10	116076578	A	G	0.16618	ENSG00000043591	10	116000000	ENSG00000043591	N	0.070709	0.011848	2.40181e-09
antihypertensive drug	breast cancer	ADRB1	rs11196584	10	115765270	C	T	0.417759	ENSG00000043591	10	116000000	ENSG00000043591	N	-0.0538	0.008817	1.0462e-09
antihypertensive drug	breast cancer	ADRB1	rs11196587	10	115772799	T	C	0.386159	ENSG00000043591	10	116000000	ENSG00000043591	N	-0.05507	0.008916	6.5414e-10
antihypertensive drug	breast cancer	ADRB1	rs11196589	10	115779717	C	A	0.391484	ENSG00000043591	10	116000000	ENSG00000043591	N	0.114161	0.008854	4.86532e-38
antihypertensive drug	breast cancer	ADRB1	rs11196595	10	115784376	C	T	0.140258	ENSG00000043591	10	116000000	ENSG00000043591	N	0.101768	0.012495	3.7928e-16
antihypertensive drug	breast cancer	ADRB1	rs11196596	10	115787415	A	G	0.140422	ENSG00000043591	10	116000000	ENSG00000043591	N	0.104934	0.012461	3.7265e-17
antihypertensive drug	breast cancer	ADRB1	rs11196598	10	115793754	T	A	0.136791	ENSG00000043591	10	116000000	ENSG00000043591	N	0.103397	0.012627	2.6384e-16
antihypertensive drug	breast cancer	ADRB1	rs11196599	10	115793783	G	C	0.134125	ENSG00000043591	10	116000000	ENSG00000043591	N	0.103293	0.012732	4.93849e-16
antihypertensive drug	breast cancer	ADRB1	rs11196600	10	115794127	T	C	0.137793	ENSG00000043591	10	116000000	ENSG00000043591	N	0.101875	0.012589	5.85969e-16
antihypertensive drug	breast cancer	ADRB1	rs11196601	10	115795987	C	T	0.136815	ENSG00000043591	10	116000000	ENSG00000043591	N	0.106346	0.012597	3.1195e-17
antihypertensive drug	breast cancer	ADRB1	rs11196602	10	115796104	C	T	0.136786	ENSG00000043591	10	116000000	ENSG00000043591	N	0.103481	0.012627	2.49349e-16
antihypertensive drug	breast cancer	ADRB1	rs11196604	10	115797036	T	C	0.13679	ENSG00000043591	10	116000000	ENSG00000043591	N	0.101817	0.012647	8.2524e-16
antihypertensive drug	breast cancer	ADRB1	rs11196611	10	115808988	A	G	0.137134	ENSG00000043591	10	116000000	ENSG00000043591	N	0.110624	0.012584	1.4797e-18
antihypertensive drug	breast cancer	ADRB1	rs11196612	10	115809014	A	G	0.137446	ENSG00000043591	10	116000000	ENSG00000043591	N	0.107471	0.0126	1.4685e-17
antihypertensive drug	breast cancer	ADRB1	rs11196613	10	115809581	T	C	0.138318	ENSG00000043591	10	116000000	ENSG00000043591	N	0.110074	0.012538	1.6493e-18
antihypertensive drug	breast cancer	ADRB1	rs11196614	10	115809978	T	C	0.138088	ENSG00000043591	10	116000000	ENSG00000043591	N	0.106511	0.012575	2.4581e-17
antihypertensive drug	breast cancer	ADRB1	rs11196615	10	115810411	G	C	0.138258	ENSG00000043591	10	116000000	ENSG00000043591	N	0.106763	0.012569	1.98959e-17
antihypertensive drug	breast cancer	ADRB1	rs11196617	10	115818295	A	G	0.137282	ENSG00000043591	10	116000000	ENSG00000043591	N	0.108065	0.012606	1.0135e-17
antihypertensive drug	breast cancer	ADRB1	rs11196618	10	115820991	A	C	0.137247	ENSG00000043591	10	116000000	ENSG00000043591	N	0.111918	0.012579	5.71701e-19
antihypertensive drug	breast cancer	ADRB1	rs11196621	10	115831756	G	C	0.240356	ENSG00000043591	10	116000000	ENSG00000043591	N	-0.07276	0.010157	7.8585e-13
antihypertensive drug	breast cancer	ADRB1	rs11196627	10	115845762	C	T	0.377034	ENSG00000043591	10	116000000	ENSG00000043591	N	-0.05713	0.008937	1.6352e-10
antihypertensive drug	breast cancer	ADRB1	rs11196628	10	115850375	A	C	0.15931	ENSG00000043591	10	116000000	ENSG00000043591	N	0.163543	0.01198	1.97492e-42
antihypertensive drug	breast cancer	ADRB1	rs11196629	10	115850584	C	T	0.381931	ENSG00000043591	10	116000000	ENSG00000043591	N	0.114354	0.008914	1.131e-37
antihypertensive drug	breast cancer	ADRB1	rs11196630	10	115850706	T	C	0.382145	ENSG00000043591	10	116000000	ENSG00000043591	N	0.115507	0.008893	1.42e-38
antihypertensive drug	breast cancer	ADRB1	rs11196647	10	115930251	A	T	0.176696	ENSG00000043591	10	116000000	ENSG00000043591	N	0.145672	0.011446	4.19688e-37
antihypertensive drug	breast cancer	ADRB1	rs11196649	10	115942689	T	C	0.073383	ENSG00000043591	10	116000000	ENSG00000043591	N	0.120311	0.016644	4.88721e-13
antihypertensive drug	breast cancer	ADRB1	rs11196656	10	115976111	G	A	0.076093	ENSG00000043591	10	116000000	ENSG00000043591	N	0.120068	0.016368	2.2073e-13
antihypertensive drug	breast cancer	ADRB1	rs11196661	10	115987931	C	A	0.040995	ENSG00000043591	10	116000000	ENSG00000043591	N	0.269873	0.023496	1.55491e-30
antihypertensive drug	breast cancer	ADRB1	rs11196673	10	116010525	A	G	0.075303	ENSG00000043591	10	116000000	ENSG00000043591	N	0.116436	0.016448	1.45201e-12
antihypertensive drug	breast cancer	ADRB1	rs11196674	10	116010629	A	G	0.075532	ENSG00000043591	10	116000000	ENSG00000043591	N	0.116653	0.016425	1.2279e-12
antihypertensive drug	breast cancer	ADRB1	rs117126153	10	115972052	C	T	0.019141	ENSG00000043591	10	116000000	ENSG00000043591	N	0.357257	0.04392	4.14671e-16
antihypertensive drug	breast cancer	ADRB1	rs117173140	10	115746343	G	A	0.026284	ENSG00000043591	10	116000000	ENSG00000043591	N	-0.15847	0.028497	2.6823e-08
antihypertensive drug	breast cancer	ADRB1	rs117624845	10	115853789	A	G	0.072871	ENSG00000043591	10	116000000	ENSG00000043591	N	0.133732	0.016694	1.1396e-15
antihypertensive drug	breast cancer	ADRB1	rs117648943	10	115846302	G	A	0.013837	ENSG00000043591	10	116000000	ENSG00000043591	N	0.513463	0.078351	5.62419e-11
antihypertensive drug	breast cancer	ADRB1	rs12253699	10	115975457	A	G	0.076017	ENSG00000043591	10	116000000	ENSG00000043591	N	0.118915	0.016375	3.8197e-13
antihypertensive drug	breast cancer	ADRB1	rs12255410	10	116006120	T	C	0.076247	ENSG00000043591	10	116000000	ENSG00000043591	N	0.120938	0.016353	1.4077e-13
antihypertensive drug	breast cancer	ADRB1	rs12256663	10	115836046	A	G	0.234537	ENSG00000043591	10	116000000	ENSG00000043591	N	-0.06942	0.010246	1.2406e-11
antihypertensive drug	breast cancer	ADRB1	rs12256668	10	115931101	A	G	0.074036	ENSG00000043591	10	116000000	ENSG00000043591	N	0.120731	0.016576	3.2503e-13
antihypertensive drug	breast cancer	ADRB1	rs12262953	10	116014827	T	G	0.076722	ENSG00000043591	10	116000000	ENSG00000043591	N	0.1201	0.016271	1.5663e-13
antihypertensive drug	breast cancer	ADRB1	rs12266538	10	115991745	A	G	0.094726	ENSG00000043591	10	116000000	ENSG00000043591	N	0.130364	0.014805	1.3039e-18
antihypertensive drug	breast cancer	ADRB1	rs12268028	10	115947264	A	G	0.075696	ENSG00000043591	10	116000000	ENSG00000043591	N	0.116948	0.016408	1.0228e-12
antihypertensive drug	breast cancer	ADRB1	rs12268539	10	115962623	T	C	0.075971	ENSG00000043591	10	116000000	ENSG00000043591	N	0.118616	0.016345	3.95771e-13
antihypertensive drug	breast cancer	ADRB1	rs12355435	10	115789537	T	C	0.14039	ENSG00000043591	10	116000000	ENSG00000043591	N	0.100869	0.01249	6.69259e-16
antihypertensive drug	breast cancer	ADRB1	rs12355850	10	115826386	T	C	0.180935	ENSG00000043591	10	116000000	ENSG00000043591	N	0.223212	0.011177	9.88572e-89
antihypertensive drug	breast cancer	ADRB1	rs12357112	10	115789709	C	T	0.140636	ENSG00000043591	10	116000000	ENSG00000043591	N	0.101725	0.012481	3.6212e-16
antihypertensive drug	breast cancer	ADRB1	rs12359003	10	115814001	A	G	0.13698	ENSG00000043591	10	116000000	ENSG00000043591	N	0.107848	0.012618	1.2611e-17
antihypertensive drug	breast cancer	ADRB1	rs12411734	10	115918789	A	G	0.174968	ENSG00000043591	10	116000000	ENSG00000043591	N	0.148463	0.01147	2.54712e-38
antihypertensive drug	breast cancer	ADRB1	rs12412523	10	115786838	C	T	0.246232	ENSG00000043591	10	116000000	ENSG00000043591	N	0.245468	0.009949	2.07476e-134
antihypertensive drug	breast cancer	ADRB1	rs12414581	10	115789150	G	A	0.140428	ENSG00000043591	10	116000000	ENSG00000043591	N	0.101621	0.012488	4.04519e-16
antihypertensive drug	breast cancer	ADRB1	rs12414657	10	115803375	C	T	0.137436	ENSG00000043591	10	116000000	ENSG00000043591	N	0.08934	0.012998	6.27771e-12
antihypertensive drug	breast cancer	ADRB1	rs12416480	10	115786830	A	C	0.140145	ENSG00000043591	10	116000000	ENSG00000043591	N	0.102234	0.012499	2.8526e-16
antihypertensive drug	breast cancer	ADRB1	rs12569709	10	115800637	C	A	0.135443	ENSG00000043591	10	116000000	ENSG00000043591	N	0.106216	0.012651	4.62729e-17
antihypertensive drug	breast cancer	ADRB1	rs12569745	10	115823745	G	C	0.126524	ENSG00000043591	10	116000000	ENSG00000043591	N	0.124627	0.013128	2.2405e-21
antihypertensive drug	breast cancer	ADRB1	rs12571953	10	115823916	T	A	0.126715	ENSG00000043591	10	116000000	ENSG00000043591	N	0.125217	0.013119	1.369e-21
antihypertensive drug	breast cancer	ADRB1	rs12572086	10	115819224	G	A	0.138475	ENSG00000043591	10	116000000	ENSG00000043591	N	0.094766	0.012687	8.04389e-14
antihypertensive drug	breast cancer	ADRB1	rs12767463	10	115784740	C	G	0.140368	ENSG00000043591	10	116000000	ENSG00000043591	N	0.101917	0.012491	3.37811e-16
antihypertensive drug	breast cancer	ADRB1	rs12771397	10	115781902	T	G	0.104981	ENSG00000043591	10	116000000	ENSG00000043591	N	0.095698	0.014132	1.2719e-11
antihypertensive drug	breast cancer	ADRB1	rs12777442	10	115780690	C	T	0.251907	ENSG00000043591	10	116000000	ENSG00000043591	N	0.189688	0.010067	3.34132e-79
antihypertensive drug	breast cancer	ADRB1	rs1329829	10	115965449	T	G	0.184747	ENSG00000043591	10	116000000	ENSG00000043591	N	0.144036	0.011159	4.07808e-38
antihypertensive drug	breast cancer	ADRB1	rs1335071	10	115840117	G	C	0.334799	ENSG00000043591	10	116000000	ENSG00000043591	N	-0.05484	0.009199	2.4978e-09
antihypertensive drug	breast cancer	ADRB1	rs1335072	10	115836142	A	T	0.485041	ENSG00000043591	10	116000000	ENSG00000043591	N	-0.06532	0.00872	6.83513e-14
antihypertensive drug	breast cancer	ADRB1	rs139275657	10	115713932	G	A	0.021975	ENSG00000043591	10	116000000	ENSG00000043591	N	-0.1714	0.031426	4.9249e-08
antihypertensive drug	breast cancer	ADRB1	rs143854972	10	115843445	A	G	0.053188	ENSG00000043591	10	116000000	ENSG00000043591	N	0.208492	0.019438	7.70178e-27
antihypertensive drug	breast cancer	ADRB1	rs1576477	10	115775856	A	G	0.388684	ENSG00000043591	10	116000000	ENSG00000043591	N	-0.05497	0.008886	6.19451e-10
antihypertensive drug	breast cancer	ADRB1	rs1576478	10	115775553	T	C	0.386597	ENSG00000043591	10	116000000	ENSG00000043591	N	-0.05461	0.008914	8.97768e-10
antihypertensive drug	breast cancer	ADRB1	rs17091184	10	115748088	T	G	0.050239	ENSG00000043591	10	116000000	ENSG00000043591	N	-0.12742	0.019997	1.8682e-10
antihypertensive drug	breast cancer	ADRB1	rs17091284	10	115831804	T	G	0.240394	ENSG00000043591	10	116000000	ENSG00000043591	N	-0.0726	0.010156	8.7923e-13
antihypertensive drug	breast cancer	ADRB1	rs17091414	10	115962953	G	A	0.185722	ENSG00000043591	10	116000000	ENSG00000043591	N	0.142291	0.011113	1.56122e-37
antihypertensive drug	breast cancer	ADRB1	rs17095610	10	115747085	A	G	0.043797	ENSG00000043591	10	116000000	ENSG00000043591	N	-0.1346	0.021836	7.09299e-10
antihypertensive drug	breast cancer	ADRB1	rs17577066	10	115795689	A	G	0.136786	ENSG00000043591	10	116000000	ENSG00000043591	N	0.103513	0.012627	2.4442e-16
antihypertensive drug	breast cancer	ADRB1	rs17577566	10	115819073	C	G	0.137263	ENSG00000043591	10	116000000	ENSG00000043591	N	0.108292	0.012607	8.6969e-18
antihypertensive drug	breast cancer	ADRB1	rs17578010	10	115988417	G	A	0.075508	ENSG00000043591	10	116000000	ENSG00000043591	N	0.118159	0.016427	6.32902e-13
antihypertensive drug	breast cancer	ADRB1	rs17661319	10	115825464	C	T	0.127764	ENSG00000043591	10	116000000	ENSG00000043591	N	0.128936	0.013043	4.7973e-23
antihypertensive drug	breast cancer	ADRB1	rs17776203	10	115848372	C	A	0.436563	ENSG00000043591	10	116000000	ENSG00000043591	N	0.117822	0.008711	1.0924e-41
antihypertensive drug	breast cancer	ADRB1	rs17875414	10	115796312	T	C	0.134533	ENSG00000043591	10	116000000	ENSG00000043591	N	0.103704	0.012717	3.4976e-16
antihypertensive drug	breast cancer	ADRB1	rs17875416	10	115796337	G	A	0.103763	ENSG00000043591	10	116000000	ENSG00000043591	N	0.341958	0.01409	4.12676e-130
antihypertensive drug	breast cancer	ADRB1	rs17875422	10	115798092	G	A	0.036387	ENSG00000043591	10	116000000	ENSG00000043591	N	-0.13146	0.024036	4.52071e-08
antihypertensive drug	breast cancer	ADRB1	rs17875432	10	115800251	T	C	0.136833	ENSG00000043591	10	116000000	ENSG00000043591	N	0.10639	0.012597	3.0145e-17
antihypertensive drug	breast cancer	ADRB1	rs17875439	10	115801750	C	T	0.13689	ENSG00000043591	10	116000000	ENSG00000043591	N	0.106678	0.012594	2.44551e-17
antihypertensive drug	breast cancer	ADRB1	rs17875473	10	115800294	T	C	0.104769	ENSG00000043591	10	116000000	ENSG00000043591	N	-0.09259	0.014915	5.37999e-10
antihypertensive drug	breast cancer	ADRB1	rs17875480	10	115810745	T	C	0.032	ENSG00000043591	10	116000000	ENSG00000043591	N	0.267244	0.026533	7.33191e-24
antihypertensive drug	breast cancer	ADRB1	rs1801252	10	115804036	G	A	0.138021	ENSG00000043591	10	116000000	ENSG00000043591	N	0.102013	0.012692	9.17648e-16
antihypertensive drug	breast cancer	ADRB1	rs1801253	10	115805056	G	C	0.265579	ENSG00000043591	10	116000000	ENSG00000043591	N	-0.13048	0.009894	1.02879e-39
antihypertensive drug	breast cancer	ADRB1	rs1903890	10	115967869	T	G	0.410989	ENSG00000043591	10	116000000	ENSG00000043591	N	0.10528	0.008806	6.11343e-33
antihypertensive drug	breast cancer	ADRB1	rs1964173	10	115832782	A	G	0.239658	ENSG00000043591	10	116000000	ENSG00000043591	N	-0.07293	0.010167	7.3051e-13
antihypertensive drug	breast cancer	ADRB1	rs2012317	10	115832692	G	C	0.240375	ENSG00000043591	10	116000000	ENSG00000043591	N	-0.07316	0.010156	5.86429e-13
antihypertensive drug	breast cancer	ADRB1	rs2012324	10	115832822	T	G	0.493013	ENSG00000043591	10	116000000	ENSG00000043591	N	-0.06219	0.008878	2.4699e-12
antihypertensive drug	breast cancer	ADRB1	rs2024183	10	115817760	T	C	0.137594	ENSG00000043591	10	116000000	ENSG00000043591	N	0.107045	0.012595	1.9123e-17
antihypertensive drug	breast cancer	ADRB1	rs2050393	10	115814952	A	G	0.1373	ENSG00000043591	10	116000000	ENSG00000043591	N	0.10781	0.012606	1.20349e-17
antihypertensive drug	breast cancer	ADRB1	rs2050394	10	115812793	C	T	0.13704	ENSG00000043591	10	116000000	ENSG00000043591	N	0.11138	0.012587	8.83072e-19
antihypertensive drug	breast cancer	ADRB1	rs2050395	10	115801595	G	T	0.138863	ENSG00000043591	10	116000000	ENSG00000043591	N	0.106686	0.012519	1.5655e-17
antihypertensive drug	breast cancer	ADRB1	rs2150043	10	115751682	T	G	0.469396	ENSG00000043591	10	116000000	ENSG00000043591	N	0.071554	0.008731	2.4893e-16
antihypertensive drug	breast cancer	ADRB1	rs2183378	10	115808892	T	C	0.137012	ENSG00000043591	10	116000000	ENSG00000043591	N	0.107682	0.012617	1.4016e-17
antihypertensive drug	breast cancer	ADRB1	rs238746	10	115766996	A	C	0.415865	ENSG00000043591	10	116000000	ENSG00000043591	N	-0.05641	0.008807	1.5017e-10
antihypertensive drug	breast cancer	ADRB1	rs2419883	10	115778094	G	C	0.387247	ENSG00000043591	10	116000000	ENSG00000043591	N	-0.05158	0.008999	9.9253e-09
antihypertensive drug	breast cancer	ADRB1	rs2419884	10	115778137	A	C	0.386654	ENSG00000043591	10	116000000	ENSG00000043591	N	-0.05499	0.008914	6.89839e-10
antihypertensive drug	breast cancer	ADRB1	rs2419885	10	115832275	C	T	0.240788	ENSG00000043591	10	116000000	ENSG00000043591	N	-0.07243	0.010152	9.67871e-13
antihypertensive drug	breast cancer	ADRB1	rs2429511	10	115801253	C	T	0.490962	ENSG00000043591	10	116000000	ENSG00000043591	N	-0.07554	0.008659	2.6712e-18
antihypertensive drug	breast cancer	ADRB1	rs2447633	10	115966755	T	C	0.408227	ENSG00000043591	10	116000000	ENSG00000043591	N	0.10746	0.008795	2.47921e-34
antihypertensive drug	breast cancer	ADRB1	rs2447634	10	115960479	C	A	0.185497	ENSG00000043591	10	116000000	ENSG00000043591	N	0.142556	0.011143	1.77569e-37
antihypertensive drug	breast cancer	ADRB1	rs2480554	10	115948463	G	A	0.431061	ENSG00000043591	10	116000000	ENSG00000043591	N	-0.08029	0.008871	1.4192e-19
antihypertensive drug	breast cancer	ADRB1	rs2480790	10	115768772	A	C	0.388589	ENSG00000043591	10	116000000	ENSG00000043591	N	-0.05544	0.008906	4.81559e-10
antihypertensive drug	breast cancer	ADRB1	rs2480792	10	115773296	A	G	0.417559	ENSG00000043591	10	116000000	ENSG00000043591	N	-0.0562	0.008783	1.5743e-10
antihypertensive drug	breast cancer	ADRB1	rs2484294	10	115792062	G	A	0.26674	ENSG00000043591	10	116000000	ENSG00000043591	N	-0.12847	0.009791	2.4962e-39
antihypertensive drug	breast cancer	ADRB1	rs2530322	10	116028335	A	G	0.306536	ENSG00000043591	10	116000000	ENSG00000043591	N	0.12681	0.009392	1.52598e-41
antihypertensive drug	breast cancer	ADRB1	rs2532825	10	115780194	A	G	0.376433	ENSG00000043591	10	116000000	ENSG00000043591	N	-0.05433	0.008941	1.2276e-09
antihypertensive drug	breast cancer	ADRB1	rs2532826	10	115774712	G	A	0.387215	ENSG00000043591	10	116000000	ENSG00000043591	N	-0.05465	0.008912	8.66719e-10
antihypertensive drug	breast cancer	ADRB1	rs2532827	10	115774519	C	G	0.416921	ENSG00000043591	10	116000000	ENSG00000043591	N	-0.05514	0.008804	3.791e-10
antihypertensive drug	breast cancer	ADRB1	rs2616636	10	115972067	A	G	0.408406	ENSG00000043591	10	116000000	ENSG00000043591	N	0.106493	0.008816	1.35379e-33
antihypertensive drug	breast cancer	ADRB1	rs2616637	10	115968431	A	C	0.408085	ENSG00000043591	10	116000000	ENSG00000043591	N	0.107807	0.008796	1.54481e-34
antihypertensive drug	breast cancer	ADRB1	rs2616656	10	115958567	G	C	0.472598	ENSG00000043591	10	116000000	ENSG00000043591	N	-0.09348	0.008683	4.97098e-27
antihypertensive drug	breast cancer	ADRB1	rs2616657	10	115959622	G	A	0.185636	ENSG00000043591	10	116000000	ENSG00000043591	N	0.143345	0.011139	6.77922e-38
antihypertensive drug	breast cancer	ADRB1	rs2773469	10	115798895	A	G	0.266424	ENSG00000043591	10	116000000	ENSG00000043591	N	-0.1279	0.009774	3.97996e-39
antihypertensive drug	breast cancer	ADRB1	rs2781810	10	116022102	C	T	0.3797	ENSG00000043591	10	116000000	ENSG00000043591	N	0.098931	0.009074	1.1176e-27
antihypertensive drug	breast cancer	ADRB1	rs2782977	10	115875026	T	G	0.177703	ENSG00000043591	10	116000000	ENSG00000043591	N	0.146727	0.011304	1.593e-38
antihypertensive drug	breast cancer	ADRB1	rs2782978	10	115780121	T	C	0.395096	ENSG00000043591	10	116000000	ENSG00000043591	N	0.114315	0.008859	4.28437e-38
antihypertensive drug	breast cancer	ADRB1	rs2782979	10	115781367	T	G	0.463546	ENSG00000043591	10	116000000	ENSG00000043591	N	0.069601	0.008682	1.0889e-15
antihypertensive drug	breast cancer	ADRB1	rs2782981	10	115781547	T	C	0.29547	ENSG00000043591	10	116000000	ENSG00000043591	N	-0.05491	0.009608	1.0983e-08
antihypertensive drug	breast cancer	ADRB1	rs2782982	10	115788495	G	A	0.485845	ENSG00000043591	10	116000000	ENSG00000043591	N	-0.07454	0.00868	8.92698e-18
antihypertensive drug	breast cancer	ADRB1	rs2900995	10	115777783	A	G	0.388647	ENSG00000043591	10	116000000	ENSG00000043591	N	-0.05486	0.008886	6.6752e-10
antihypertensive drug	breast cancer	ADRB1	rs2900996	10	115778161	A	C	0.38654	ENSG00000043591	10	116000000	ENSG00000043591	N	-0.05481	0.008915	7.82681e-10
antihypertensive drug	breast cancer	ADRB1	rs2900997	10	115790744	G	A	0.140428	ENSG00000043591	10	116000000	ENSG00000043591	N	0.101901	0.012489	3.36141e-16
antihypertensive drug	breast cancer	ADRB1	rs2900998	10	115790823	C	G	0.138821	ENSG00000043591	10	116000000	ENSG00000043591	N	0.103046	0.012549	2.1862e-16
antihypertensive drug	breast cancer	ADRB1	rs2927513	10	115958464	A	G	0.417491	ENSG00000043591	10	116000000	ENSG00000043591	N	0.105298	0.008785	4.2277e-33
antihypertensive drug	breast cancer	ADRB1	rs34322536	10	115993814	A	G	0.076284	ENSG00000043591	10	116000000	ENSG00000043591	N	0.119096	0.01635	3.23111e-13
antihypertensive drug	breast cancer	ADRB1	rs34346890	10	115790909	C	G	0.140673	ENSG00000043591	10	116000000	ENSG00000043591	N	0.101909	0.012479	3.1826e-16
antihypertensive drug	breast cancer	ADRB1	rs35361716	10	115848797	G	A	0.344401	ENSG00000043591	10	116000000	ENSG00000043591	N	0.122138	0.009229	5.53911e-40
antihypertensive drug	breast cancer	ADRB1	rs35818742	10	115793989	C	T	0.138436	ENSG00000043591	10	116000000	ENSG00000043591	N	0.10513	0.012536	5.00398e-17
antihypertensive drug	breast cancer	ADRB1	rs3813719	10	115806882	T	C	0.137078	ENSG00000043591	10	116000000	ENSG00000043591	N	0.11008	0.012586	2.2027e-18
antihypertensive drug	breast cancer	ADRB1	rs3851554	10	115821938	C	T	0.138489	ENSG00000043591	10	116000000	ENSG00000043591	N	0.106028	0.01256	3.13021e-17
antihypertensive drug	breast cancer	ADRB1	rs3851555	10	115822101	G	T	0.138637	ENSG00000043591	10	116000000	ENSG00000043591	N	0.109256	0.012526	2.7285e-18
antihypertensive drug	breast cancer	ADRB1	rs3851557	10	116000669	C	G	0.076168	ENSG00000043591	10	116000000	ENSG00000043591	N	0.119133	0.016361	3.2988e-13
antihypertensive drug	breast cancer	ADRB1	rs3863275	10	115815033	A	G	0.137338	ENSG00000043591	10	116000000	ENSG00000043591	N	0.107447	0.012604	1.5307e-17
antihypertensive drug	breast cancer	ADRB1	rs3887692	10	115982626	A	G	0.075451	ENSG00000043591	10	116000000	ENSG00000043591	N	0.118285	0.016432	6.09229e-13
antihypertensive drug	breast cancer	ADRB1	rs3888629	10	115982753	A	C	0.075407	ENSG00000043591	10	116000000	ENSG00000043591	N	0.121427	0.0164	1.3214e-13
antihypertensive drug	breast cancer	ADRB1	rs390261	10	115765102	G	A	0.41163	ENSG00000043591	10	116000000	ENSG00000043591	N	-0.05476	0.008821	5.36631e-10
antihypertensive drug	breast cancer	ADRB1	rs4256930	10	115777836	A	G	0.386635	ENSG00000043591	10	116000000	ENSG00000043591	N	-0.05484	0.008914	7.65118e-10
antihypertensive drug	breast cancer	ADRB1	rs4359161	10	115826508	A	G	0.182645	ENSG00000043591	10	116000000	ENSG00000043591	N	0.220486	0.011138	3.18474e-87
antihypertensive drug	breast cancer	ADRB1	rs4619105	10	115795236	A	G	0.103835	ENSG00000043591	10	116000000	ENSG00000043591	N	0.342287	0.014085	1.90395e-130
antihypertensive drug	breast cancer	ADRB1	rs476525	10	116034874	T	C	0.139754	ENSG00000043591	10	116000000	ENSG00000043591	N	0.157608	0.012624	9.0143e-36
antihypertensive drug	breast cancer	ADRB1	rs489262	10	116018945	T	A	0.380251	ENSG00000043591	10	116000000	ENSG00000043591	N	0.105779	0.008925	2.11629e-32
antihypertensive drug	breast cancer	ADRB1	rs4917671	10	115794895	A	G	0.1355	ENSG00000043591	10	116000000	ENSG00000043591	N	0.109408	0.012798	1.2416e-17
antihypertensive drug	breast cancer	ADRB1	rs4917673	10	115796949	A	G	0.126959	ENSG00000043591	10	116000000	ENSG00000043591	N	0.105145	0.013035	7.2401e-16
antihypertensive drug	breast cancer	ADRB1	rs4917674	10	115799335	T	C	0.136527	ENSG00000043591	10	116000000	ENSG00000043591	N	0.103492	0.012637	2.621e-16
antihypertensive drug	breast cancer	ADRB1	rs4917675	10	115799477	C	T	0.242343	ENSG00000043591	10	116000000	ENSG00000043591	N	0.249181	0.01	4.82002e-137
antihypertensive drug	breast cancer	ADRB1	rs4917676	10	115822543	C	T	0.153277	ENSG00000043591	10	116000000	ENSG00000043591	N	-0.13912	0.012104	1.42069e-30
antihypertensive drug	breast cancer	ADRB1	rs4918881	10	115751002	T	C	0.048337	ENSG00000043591	10	116000000	ENSG00000043591	N	-0.12929	0.020368	2.1813e-10
antihypertensive drug	breast cancer	ADRB1	rs4918884	10	115778547	A	G	0.383216	ENSG00000043591	10	116000000	ENSG00000043591	N	-0.05324	0.00893	2.4917e-09
antihypertensive drug	breast cancer	ADRB1	rs4918885	10	115778581	T	C	0.386358	ENSG00000043591	10	116000000	ENSG00000043591	N	-0.05558	0.008916	4.55841e-10
antihypertensive drug	breast cancer	ADRB1	rs4918886	10	115794926	C	G	0.13705	ENSG00000043591	10	116000000	ENSG00000043591	N	0.103454	0.012616	2.4039e-16
antihypertensive drug	breast cancer	ADRB1	rs4918887	10	115820177	A	G	0.137247	ENSG00000043591	10	116000000	ENSG00000043591	N	0.111928	0.012579	5.676e-19
antihypertensive drug	breast cancer	ADRB1	rs4918889	10	115830718	G	C	0.175106	ENSG00000043591	10	116000000	ENSG00000043591	N	0.212733	0.01154	6.98452e-76
antihypertensive drug	breast cancer	ADRB1	rs4918894	10	116040773	C	T	0.395995	ENSG00000043591	10	116000000	ENSG00000043591	N	0.057413	0.00925	5.40741e-10
antihypertensive drug	breast cancer	ADRB1	rs4918895	10	116043915	G	C	0.291833	ENSG00000043591	10	116000000	ENSG00000043591	N	0.05343	0.009552	2.2241e-08
antihypertensive drug	breast cancer	ADRB1	rs526930	10	116025322	G	A	0.379665	ENSG00000043591	10	116000000	ENSG00000043591	N	0.099403	0.009054	4.82233e-28
antihypertensive drug	breast cancer	ADRB1	rs540609	10	116040001	G	A	0.191765	ENSG00000043591	10	116000000	ENSG00000043591	N	0.160375	0.011824	6.61843e-42
antihypertensive drug	breast cancer	ADRB1	rs55662965	10	116003544	A	G	0.076252	ENSG00000043591	10	116000000	ENSG00000043591	N	0.123215	0.016316	4.29282e-14
antihypertensive drug	breast cancer	ADRB1	rs55683285	10	115951785	C	T	0.075602	ENSG00000043591	10	116000000	ENSG00000043591	N	0.11615	0.016418	1.4988e-12
antihypertensive drug	breast cancer	ADRB1	rs55720524	10	115798184	T	G	0.103722	ENSG00000043591	10	116000000	ENSG00000043591	N	0.343626	0.014091	2.38435e-131
antihypertensive drug	breast cancer	ADRB1	rs56012176	10	115793237	G	A	0.104099	ENSG00000043591	10	116000000	ENSG00000043591	N	0.34241	0.014069	7.73e-131
antihypertensive drug	breast cancer	ADRB1	rs56041166	10	116003474	T	C	0.075614	ENSG00000043591	10	116000000	ENSG00000043591	N	0.120841	0.01638	1.6117e-13
antihypertensive drug	breast cancer	ADRB1	rs572208	10	116019598	G	A	0.156037	ENSG00000043591	10	116000000	ENSG00000043591	N	0.15721	0.011906	8.34188e-40
antihypertensive drug	breast cancer	ADRB1	rs58093408	10	115973468	T	C	0.076055	ENSG00000043591	10	116000000	ENSG00000043591	N	0.119188	0.016372	3.3382e-13
antihypertensive drug	breast cancer	ADRB1	rs582413	10	115873670	C	T	0.177139	ENSG00000043591	10	116000000	ENSG00000043591	N	0.145334	0.011319	9.83813e-38
antihypertensive drug	breast cancer	ADRB1	rs584353	10	116005064	C	A	0.409564	ENSG00000043591	10	116000000	ENSG00000043591	N	0.105499	0.00881	4.83927e-33
antihypertensive drug	breast cancer	ADRB1	rs594751	10	115864780	T	G	0.175815	ENSG00000043591	10	116000000	ENSG00000043591	N	0.148289	0.011377	7.85948e-39
antihypertensive drug	breast cancer	ADRB1	rs597371	10	116032519	G	A	0.449876	ENSG00000043591	10	116000000	ENSG00000043591	N	0.092968	0.008758	2.5488e-26
antihypertensive drug	breast cancer	ADRB1	rs600295	10	115936797	G	A	0.184862	ENSG00000043591	10	116000000	ENSG00000043591	N	0.144095	0.011227	1.0494e-37
antihypertensive drug	breast cancer	ADRB1	rs601303	10	115936546	T	G	0.183677	ENSG00000043591	10	116000000	ENSG00000043591	N	0.144374	0.011255	1.1516e-37
antihypertensive drug	breast cancer	ADRB1	rs606682	10	115889872	G	A	0.401865	ENSG00000043591	10	116000000	ENSG00000043591	N	0.110218	0.008835	1.01951e-35
antihypertensive drug	breast cancer	ADRB1	rs609333	10	115901572	C	G	0.178821	ENSG00000043591	10	116000000	ENSG00000043591	N	0.145819	0.011302	4.35161e-38
antihypertensive drug	breast cancer	ADRB1	rs61191616	10	115821711	A	C	0.137352	ENSG00000043591	10	116000000	ENSG00000043591	N	0.108699	0.012603	6.4205e-18
antihypertensive drug	breast cancer	ADRB1	rs61335308	10	115824270	G	A	0.127208	ENSG00000043591	10	116000000	ENSG00000043591	N	0.125251	0.013099	1.1528e-21
antihypertensive drug	breast cancer	ADRB1	rs623499	10	115780369	T	G	0.43878	ENSG00000043591	10	116000000	ENSG00000043591	N	0.10088	0.008714	5.3649e-31
antihypertensive drug	breast cancer	ADRB1	rs630051	10	116001796	C	A	0.409602	ENSG00000043591	10	116000000	ENSG00000043591	N	0.10521	0.00881	7.18286e-33
antihypertensive drug	breast cancer	ADRB1	rs634997	10	116021753	A	G	0.379603	ENSG00000043591	10	116000000	ENSG00000043591	N	0.09889	0.009074	1.1808e-27
antihypertensive drug	breast cancer	ADRB1	rs639813	10	116008250	C	A	0.186849	ENSG00000043591	10	116000000	ENSG00000043591	N	0.140123	0.01109	1.3471e-36
antihypertensive drug	breast cancer	ADRB1	rs639870	10	116008299	T	C	0.184195	ENSG00000043591	10	116000000	ENSG00000043591	N	0.144128	0.011149	3.1285e-38
antihypertensive drug	breast cancer	ADRB1	rs642602	10	115978429	T	C	0.183826	ENSG00000043591	10	116000000	ENSG00000043591	N	0.143552	0.011158	7.01122e-38
antihypertensive drug	breast cancer	ADRB1	rs643148	10	115894242	C	T	0.178887	ENSG00000043591	10	116000000	ENSG00000043591	N	0.14657	0.011275	1.2266e-38
antihypertensive drug	breast cancer	ADRB1	rs646294	10	116028592	T	G	0.146678	ENSG00000043591	10	116000000	ENSG00000043591	N	0.156302	0.012321	7.05252e-37
antihypertensive drug	breast cancer	ADRB1	rs649785	10	116022753	G	C	0.511404	ENSG00000043591	10	116000000	ENSG00000043591	N	-0.08499	0.008794	4.26281e-22
antihypertensive drug	breast cancer	ADRB1	rs657497	10	115899972	A	G	0.211492	ENSG00000043591	10	116000000	ENSG00000043591	N	0.091507	0.010666	9.57009e-18
antihypertensive drug	breast cancer	ADRB1	rs6585257	10	115748612	A	G	0.462569	ENSG00000043591	10	116000000	ENSG00000043591	N	0.069626	0.008684	1.0748e-15
antihypertensive drug	breast cancer	ADRB1	rs6585264	10	115849597	C	T	0.380889	ENSG00000043591	10	116000000	ENSG00000043591	N	0.114034	0.008919	1.97329e-37
antihypertensive drug	breast cancer	ADRB1	rs6585265	10	115849725	T	C	0.360627	ENSG00000043591	10	116000000	ENSG00000043591	N	0.067664	0.0099	8.20048e-12
antihypertensive drug	breast cancer	ADRB1	rs6585266	10	115929148	G	T	0.406684	ENSG00000043591	10	116000000	ENSG00000043591	N	0.106685	0.008877	2.85108e-33
antihypertensive drug	breast cancer	ADRB1	rs659280	10	115899581	G	A	0.164231	ENSG00000043591	10	116000000	ENSG00000043591	N	0.076827	0.011764	6.55069e-11
antihypertensive drug	breast cancer	ADRB1	rs660101	10	115896451	C	G	0.40091	ENSG00000043591	10	116000000	ENSG00000043591	N	0.110616	0.008839	6.18088e-36
antihypertensive drug	breast cancer	ADRB1	rs660601	10	115896583	A	G	0.474232	ENSG00000043591	10	116000000	ENSG00000043591	N	-0.09369	0.008737	7.85319e-27
antihypertensive drug	breast cancer	ADRB1	rs666429	10	115990783	G	A	0.408919	ENSG00000043591	10	116000000	ENSG00000043591	N	0.106117	0.008812	2.14232e-33
antihypertensive drug	breast cancer	ADRB1	rs667561	10	116016472	G	A	0.510816	ENSG00000043591	10	116000000	ENSG00000043591	N	-0.09111	0.008673	8.17491e-26
antihypertensive drug	breast cancer	ADRB1	rs67234920	10	115782061	A	G	0.105946	ENSG00000043591	10	116000000	ENSG00000043591	N	0.093221	0.014105	3.86399e-11
antihypertensive drug	breast cancer	ADRB1	rs672785	10	116003053	C	T	0.408809	ENSG00000043591	10	116000000	ENSG00000043591	N	0.106276	0.008793	1.2554e-33
antihypertensive drug	breast cancer	ADRB1	rs675298	10	115920298	T	C	0.178425	ENSG00000043591	10	116000000	ENSG00000043591	N	0.14772	0.011356	1.1048e-38
antihypertensive drug	breast cancer	ADRB1	rs677062	10	115853630	T	C	0.171343	ENSG00000043591	10	116000000	ENSG00000043591	N	0.155052	0.011492	1.74311e-41
antihypertensive drug	breast cancer	ADRB1	rs67728379	10	115782424	G	C	0.10587	ENSG00000043591	10	116000000	ENSG00000043591	N	0.092654	0.01411	5.14081e-11
antihypertensive drug	breast cancer	ADRB1	rs678669	10	115764032	C	T	0.412079	ENSG00000043591	10	116000000	ENSG00000043591	N	-0.05319	0.008801	1.509e-09
antihypertensive drug	breast cancer	ADRB1	rs68122733	10	115831533	G	A	0.173319	ENSG00000043591	10	116000000	ENSG00000043591	N	0.21266	0.011587	3.12382e-75
antihypertensive drug	breast cancer	ADRB1	rs682836	10	115893434	G	A	0.476606	ENSG00000043591	10	116000000	ENSG00000043591	N	-0.095	0.00866	5.31546e-28
antihypertensive drug	breast cancer	ADRB1	rs686239	10	115844949	T	C	0.142542	ENSG00000043591	10	116000000	ENSG00000043591	N	0.216285	0.012405	4.46e-68
antihypertensive drug	breast cancer	ADRB1	rs7069673	10	115783466	C	T	0.105908	ENSG00000043591	10	116000000	ENSG00000043591	N	0.092337	0.014107	5.93359e-11
antihypertensive drug	breast cancer	ADRB1	rs7070157	10	115783832	C	T	0.105904	ENSG00000043591	10	116000000	ENSG00000043591	N	0.091897	0.014107	7.30782e-11
antihypertensive drug	breast cancer	ADRB1	rs7074495	10	115793787	C	A	0.240328	ENSG00000043591	10	116000000	ENSG00000043591	N	0.247517	0.010053	7.49042e-134
antihypertensive drug	breast cancer	ADRB1	rs7075063	10	116007131	T	C	0.077067	ENSG00000043591	10	116000000	ENSG00000043591	N	0.121137	0.016274	9.783e-14
antihypertensive drug	breast cancer	ADRB1	rs7076871	10	115842297	T	C	0.334642	ENSG00000043591	10	116000000	ENSG00000043591	N	-0.05346	0.0092	6.21751e-09
antihypertensive drug	breast cancer	ADRB1	rs7076938	10	115789375	C	T	0.266239	ENSG00000043591	10	116000000	ENSG00000043591	N	-0.12862	0.009869	7.90068e-39
antihypertensive drug	breast cancer	ADRB1	rs7078339	10	115837395	A	G	0.455109	ENSG00000043591	10	116000000	ENSG00000043591	N	-0.09854	0.008684	7.6401e-30
antihypertensive drug	breast cancer	ADRB1	rs7079542	10	115794898	G	A	0.103665	ENSG00000043591	10	116000000	ENSG00000043591	N	0.342337	0.014096	2.68982e-130
antihypertensive drug	breast cancer	ADRB1	rs7080509	10	115849765	G	A	0.336624	ENSG00000043591	10	116000000	ENSG00000043591	N	0.071201	0.010059	1.4562e-12
antihypertensive drug	breast cancer	ADRB1	rs7080511	10	115849731	A	C	0.358778	ENSG00000043591	10	116000000	ENSG00000043591	N	0.07012	0.010024	2.64501e-12
antihypertensive drug	breast cancer	ADRB1	rs7080644	10	115849796	T	C	0.355305	ENSG00000043591	10	116000000	ENSG00000043591	N	0.073952	0.00993	9.5342e-14
antihypertensive drug	breast cancer	ADRB1	rs7083211	10	115838431	A	T	0.449379	ENSG00000043591	10	116000000	ENSG00000043591	N	-0.0957	0.008714	4.62369e-28
antihypertensive drug	breast cancer	ADRB1	rs7085562	10	115755904	G	A	0.456838	ENSG00000043591	10	116000000	ENSG00000043591	N	0.075626	0.00869	3.23791e-18
antihypertensive drug	breast cancer	ADRB1	rs7087846	10	115769919	C	T	0.390018	ENSG00000043591	10	116000000	ENSG00000043591	N	-0.05546	0.008881	4.2326e-10
antihypertensive drug	breast cancer	ADRB1	rs7090339	10	115784493	G	A	0.141043	ENSG00000043591	10	116000000	ENSG00000043591	N	0.104051	0.012438	5.97081e-17
antihypertensive drug	breast cancer	ADRB1	rs7090717	10	115784692	T	C	0.140994	ENSG00000043591	10	116000000	ENSG00000043591	N	0.101588	0.012467	3.6877e-16
antihypertensive drug	breast cancer	ADRB1	rs7093444	10	115794324	C	T	0.139843	ENSG00000043591	10	116000000	ENSG00000043591	N	0.102206	0.01251	3.08901e-16
antihypertensive drug	breast cancer	ADRB1	rs7096104	10	115786214	T	A	0.141032	ENSG00000043591	10	116000000	ENSG00000043591	N	0.102383	0.012466	2.15369e-16
antihypertensive drug	breast cancer	ADRB1	rs7098512	10	115849742	C	T	0.359019	ENSG00000043591	10	116000000	ENSG00000043591	N	0.06811	0.009909	6.26889e-12
antihypertensive drug	breast cancer	ADRB1	rs7098598	10	115828842	T	C	0.236855	ENSG00000043591	10	116000000	ENSG00000043591	N	-0.0712	0.010374	6.71459e-12
antihypertensive drug	breast cancer	ADRB1	rs717368	10	115707296	G	A	0.090216	ENSG00000043591	10	116000000	ENSG00000043591	N	-0.08795	0.015348	1.0008e-08
antihypertensive drug	breast cancer	ADRB1	rs72823013	10	115786233	A	G	0.103593	ENSG00000043591	10	116000000	ENSG00000043591	N	0.339398	0.014103	5.70448e-128
antihypertensive drug	breast cancer	ADRB1	rs72823014	10	115786236	A	G	0.103952	ENSG00000043591	10	116000000	ENSG00000043591	N	0.33702	0.014083	1.45743e-126
antihypertensive drug	breast cancer	ADRB1	rs72823015	10	115786611	T	G	0.104061	ENSG00000043591	10	116000000	ENSG00000043591	N	0.341002	0.014072	1.02368e-129
antihypertensive drug	breast cancer	ADRB1	rs72823016	10	115788111	C	T	0.104118	ENSG00000043591	10	116000000	ENSG00000043591	N	0.34113	0.014069	7.07726e-130
antihypertensive drug	breast cancer	ADRB1	rs72823017	10	115795225	A	G	0.103854	ENSG00000043591	10	116000000	ENSG00000043591	N	0.343141	0.014083	4.00092e-131
antihypertensive drug	breast cancer	ADRB1	rs72823019	10	115795716	A	C	0.025202	ENSG00000043591	10	116000000	ENSG00000043591	N	0.421564	0.028919	3.89991e-48
antihypertensive drug	breast cancer	ADRB1	rs72823020	10	115797947	A	T	0.112904	ENSG00000043591	10	116000000	ENSG00000043591	N	0.286078	0.014181	1.66353e-90
antihypertensive drug	breast cancer	ADRB1	rs72823039	10	115864299	A	G	0.038344	ENSG00000043591	10	116000000	ENSG00000043591	N	0.28753	0.023391	9.97528e-35
antihypertensive drug	breast cancer	ADRB1	rs72823046	10	115909057	C	T	0.171842	ENSG00000043591	10	116000000	ENSG00000043591	N	0.149839	0.011555	1.85819e-38
antihypertensive drug	breast cancer	ADRB1	rs730473	10	115754129	T	G	0.47253	ENSG00000043591	10	116000000	ENSG00000043591	N	0.074055	0.008746	2.50499e-17
antihypertensive drug	breast cancer	ADRB1	rs7350419	10	115765396	A	G	0.381587	ENSG00000043591	10	116000000	ENSG00000043591	N	-0.0542	0.008937	1.3163e-09
antihypertensive drug	breast cancer	ADRB1	rs740744	10	115827840	C	G	0.239856	ENSG00000043591	10	116000000	ENSG00000043591	N	-0.07075	0.010329	7.40567e-12
antihypertensive drug	breast cancer	ADRB1	rs740746	10	115792787	G	A	0.266602	ENSG00000043591	10	116000000	ENSG00000043591	N	-0.12776	0.009772	4.62405e-39
antihypertensive drug	breast cancer	ADRB1	rs74236192	10	115996660	A	G	0.184744	ENSG00000043591	10	116000000	ENSG00000043591	N	0.141771	0.011161	5.76384e-37
antihypertensive drug	breast cancer	ADRB1	rs74236194	10	116013101	T	C	0.078137	ENSG00000043591	10	116000000	ENSG00000043591	N	0.10733	0.016332	4.97769e-11
antihypertensive drug	breast cancer	ADRB1	rs74236195	10	116027555	G	C	0.075117	ENSG00000043591	10	116000000	ENSG00000043591	N	0.11516	0.016468	2.68689e-12
antihypertensive drug	breast cancer	ADRB1	rs74613308	10	115964736	G	A	0.07581	ENSG00000043591	10	116000000	ENSG00000043591	N	0.116983	0.016397	9.72097e-13
antihypertensive drug	breast cancer	ADRB1	rs7476308	10	115813347	T	G	0.138948	ENSG00000043591	10	116000000	ENSG00000043591	N	0.106992	0.012543	1.4635e-17
antihypertensive drug	breast cancer	ADRB1	rs75362186	10	115918168	C	T	0.073828	ENSG00000043591	10	116000000	ENSG00000043591	N	0.123561	0.016596	9.6798e-14
antihypertensive drug	breast cancer	ADRB1	rs758586	10	115767540	C	T	0.388684	ENSG00000043591	10	116000000	ENSG00000043591	N	-0.05479	0.008886	7.00389e-10
antihypertensive drug	breast cancer	ADRB1	rs758587	10	115767296	A	T	0.387956	ENSG00000043591	10	116000000	ENSG00000043591	N	-0.05602	0.008908	3.1952e-10
antihypertensive drug	breast cancer	ADRB1	rs75971578	10	115763271	A	G	0.03301	ENSG00000043591	10	116000000	ENSG00000043591	N	-0.14953	0.025517	4.62311e-09
antihypertensive drug	breast cancer	ADRB1	rs76235992	10	115914293	A	G	0.073828	ENSG00000043591	10	116000000	ENSG00000043591	N	0.122896	0.016596	1.3115e-13
antihypertensive drug	breast cancer	ADRB1	rs76468627	10	116033892	T	C	0.074975	ENSG00000043591	10	116000000	ENSG00000043591	N	0.114055	0.016483	4.5292e-12
antihypertensive drug	breast cancer	ADRB1	rs77030796	10	115748636	T	G	0.050201	ENSG00000043591	10	116000000	ENSG00000043591	N	-0.12843	0.020003	1.3574e-10
antihypertensive drug	breast cancer	ADRB1	rs77083475	10	115765269	A	G	0.418621	ENSG00000043591	10	116000000	ENSG00000043591	N	-0.05276	0.008795	1.9927e-09
antihypertensive drug	breast cancer	ADRB1	rs77334369	10	115782368	A	G	0.103107	ENSG00000043591	10	116000000	ENSG00000043591	N	0.093977	0.014276	4.61051e-11
antihypertensive drug	breast cancer	ADRB1	rs77625645	10	116022007	G	A	0.075136	ENSG00000043591	10	116000000	ENSG00000043591	N	0.11634	0.016465	1.5946e-12
antihypertensive drug	breast cancer	ADRB1	rs77768243	10	115782367	C	T	0.103032	ENSG00000043591	10	116000000	ENSG00000043591	N	0.093872	0.014281	4.91789e-11
antihypertensive drug	breast cancer	ADRB1	rs78130910	10	116021805	T	C	0.075309	ENSG00000043591	10	116000000	ENSG00000043591	N	0.116858	0.016448	1.205e-12
antihypertensive drug	breast cancer	ADRB1	rs78356924	10	116010832	T	C	0.051678	ENSG00000043591	10	116000000	ENSG00000043591	N	0.15055	0.02077	4.21719e-13
antihypertensive drug	breast cancer	ADRB1	rs78833131	10	115849782	C	T	0.33355	ENSG00000043591	10	116000000	ENSG00000043591	N	0.07786	0.010195	2.22341e-14
antihypertensive drug	breast cancer	ADRB1	rs7895363	10	115793001	G	A	0.140428	ENSG00000043591	10	116000000	ENSG00000043591	N	0.101891	0.012489	3.3837e-16
antihypertensive drug	breast cancer	ADRB1	rs78983771	10	115749276	G	A	0.014795	ENSG00000043591	10	116000000	ENSG00000043591	N	0.819722	0.092226	6.21068e-19
antihypertensive drug	breast cancer	ADRB1	rs7901584	10	115849257	G	A	0.533118	ENSG00000043591	10	116000000	ENSG00000043591	N	-0.10122	0.008687	2.2466e-31
antihypertensive drug	breast cancer	ADRB1	rs7902330	10	115915526	A	T	0.073847	ENSG00000043591	10	116000000	ENSG00000043591	N	0.123807	0.016594	8.58677e-14
antihypertensive drug	breast cancer	ADRB1	rs7902873	10	115894959	C	G	0.43104	ENSG00000043591	10	116000000	ENSG00000043591	N	-0.08434	0.008794	8.75744e-22
antihypertensive drug	breast cancer	ADRB1	rs7905846	10	115850176	A	G	0.382051	ENSG00000043591	10	116000000	ENSG00000043591	N	0.115242	0.008893	2.11698e-38
antihypertensive drug	breast cancer	ADRB1	rs7907426	10	115808264	C	A	0.1389	ENSG00000043591	10	116000000	ENSG00000043591	N	0.109371	0.012516	2.36849e-18
antihypertensive drug	breast cancer	ADRB1	rs7911312	10	115771504	T	C	0.418119	ENSG00000043591	10	116000000	ENSG00000043591	N	-0.05287	0.008884	2.6716e-09
antihypertensive drug	breast cancer	ADRB1	rs7915120	10	115785245	G	A	0.246608	ENSG00000043591	10	116000000	ENSG00000043591	N	0.244287	0.009945	3.02001e-133
antihypertensive drug	breast cancer	ADRB1	rs7917421	10	115797866	G	A	0.136721	ENSG00000043591	10	116000000	ENSG00000043591	N	0.106804	0.012601	2.3307e-17
antihypertensive drug	breast cancer	ADRB1	rs7917869	10	115849223	C	T	0.376864	ENSG00000043591	10	116000000	ENSG00000043591	N	0.116638	0.008938	6.35466e-39
antihypertensive drug	breast cancer	ADRB1	rs7917912	10	115798187	T	C	0.13688	ENSG00000043591	10	116000000	ENSG00000043591	N	0.104507	0.012623	1.238e-16
antihypertensive drug	breast cancer	ADRB1	rs7919873	10	115810668	C	A	0.139051	ENSG00000043591	10	116000000	ENSG00000043591	N	0.109387	0.012511	2.25801e-18
antihypertensive drug	breast cancer	ADRB1	rs7920400	10	115811141	G	A	0.138412	ENSG00000043591	10	116000000	ENSG00000043591	N	0.109715	0.012535	2.0812e-18
antihypertensive drug	breast cancer	ADRB1	rs7921036	10	115774142	T	C	0.419388	ENSG00000043591	10	116000000	ENSG00000043591	N	-0.05534	0.008778	2.8894e-10
antihypertensive drug	breast cancer	ADRB1	rs7922061	10	115822025	G	A	0.13856	ENSG00000043591	10	116000000	ENSG00000043591	N	0.106316	0.012557	2.53089e-17
antihypertensive drug	breast cancer	ADRB1	rs7922287	10	115850305	A	T	0.381707	ENSG00000043591	10	116000000	ENSG00000043591	N	0.114171	0.008929	1.95821e-37
antihypertensive drug	breast cancer	ADRB1	rs79327327	10	115847055	G	A	0.057725	ENSG00000043591	10	116000000	ENSG00000043591	N	0.183503	0.018553	4.55458e-23
antihypertensive drug	breast cancer	ADRB1	rs79352661	10	115942905	C	T	0.044225	ENSG00000043591	10	116000000	ENSG00000043591	N	-0.12088	0.022118	4.62911e-08
antihypertensive drug	breast cancer	ADRB1	rs79972777	10	115962455	G	A	0.03908	ENSG00000043591	10	116000000	ENSG00000043591	N	0.285394	0.023332	2.10232e-34
antihypertensive drug	breast cancer	ADRB1	rs80128970	10	115851893	A	G	0.067092	ENSG00000043591	10	116000000	ENSG00000043591	N	0.145712	0.017452	6.8727e-17
antihypertensive drug	breast cancer	ADRB1	rs855715	10	115823524	T	G	0.105748	ENSG00000043591	10	116000000	ENSG00000043591	N	-0.12265	0.014846	1.4397e-16
antihypertensive drug	breast cancer	ADRB1	rs9421158	10	115775432	C	T	0.387637	ENSG00000043591	10	116000000	ENSG00000043591	N	-0.05476	0.008911	7.9662e-10
antihypertensive drug	breast cancer	ADRB1	rs9663133	10	115788312	A	C	0.140447	ENSG00000043591	10	116000000	ENSG00000043591	N	0.10264	0.012487	2.0418e-16
antihypertensive drug	breast cancer	ADRB1	rs9664370	10	115788553	G	A	0.140685	ENSG00000043591	10	116000000	ENSG00000043591	N	0.104174	0.012451	5.93048e-17
antihypertensive drug	breast cancer	ADRB1	rs9665610	10	116008464	A	T	0.076774	ENSG00000043591	10	116000000	ENSG00000043591	N	0.121084	0.01642	1.6558e-13
antihypertensive drug	breast cancer	ADRB1	rs998334	10	115967012	A	G	0.408245	ENSG00000043591	10	116000000	ENSG00000043591	N	0.107379	0.008795	2.77607e-34
antihypertensive drug	breast cancer	CACNA1D	rs11130376	3	53705350	T	C	0.169378	ENSG00000157388	3	53687586	ENSG00000157388	N	-0.07468	0.010602	1.8653e-12
antihypertensive drug	breast cancer	CACNA1D	rs11130377	3	53722874	C	T	0.292082	ENSG00000157388	3	53687586	ENSG00000157388	N	-0.06601	0.008728	3.93881e-14
antihypertensive drug	breast cancer	CACNA1D	rs11707976	3	53668708	G	A	0.19612	ENSG00000157388	3	53687586	ENSG00000157388	N	-0.07945	0.010013	2.10499e-15
antihypertensive drug	breast cancer	CACNA1D	rs11709171	3	53669904	C	A	0.191987	ENSG00000157388	3	53687586	ENSG00000157388	N	-0.07937	0.010095	3.76239e-15
antihypertensive drug	breast cancer	CACNA1D	rs11709565	3	53689494	C	T	0.20097	ENSG00000157388	3	53687586	ENSG00000157388	N	-0.08315	0.00992	5.18588e-17
antihypertensive drug	breast cancer	CACNA1D	rs11711045	3	53711836	G	A	0.28212	ENSG00000157388	3	53687586	ENSG00000157388	N	-0.06547	0.008835	1.263e-13
antihypertensive drug	breast cancer	CACNA1D	rs11711142	3	53712091	G	A	0.279605	ENSG00000157388	3	53687586	ENSG00000157388	N	-0.0659	0.008844	9.22154e-14
antihypertensive drug	breast cancer	CACNA1D	rs11712998	3	53688958	G	A	0.200932	ENSG00000157388	3	53687586	ENSG00000157388	N	-0.0831	0.009921	5.485e-17
antihypertensive drug	breast cancer	CACNA1D	rs11713811	3	53693070	C	T	0.197347	ENSG00000157388	3	53687586	ENSG00000157388	N	-0.08136	0.009989	3.7866e-16
antihypertensive drug	breast cancer	CACNA1D	rs11715072	3	53720793	G	A	0.292919	ENSG00000157388	3	53687586	ENSG00000157388	N	-0.06678	0.008737	2.1123e-14
antihypertensive drug	breast cancer	CACNA1D	rs11719110	3	53682175	C	G	0.200476	ENSG00000157388	3	53687586	ENSG00000157388	N	-0.08132	0.00993	2.62099e-16
antihypertensive drug	breast cancer	CACNA1D	rs11720002	3	53709642	C	T	0.281001	ENSG00000157388	3	53687586	ENSG00000157388	N	-0.06614	0.008846	7.6619e-14
antihypertensive drug	breast cancer	CACNA1D	rs11721212	3	53639939	C	T	0.24144	ENSG00000157388	3	53687586	ENSG00000157388	N	-0.06786	0.009292	2.82259e-13
antihypertensive drug	breast cancer	CACNA1D	rs11915489	3	53706591	C	T	0.197392	ENSG00000157388	3	53687586	ENSG00000157388	N	-0.08162	0.009988	3.03821e-16
antihypertensive drug	breast cancer	CACNA1D	rs11925053	3	53716755	G	A	0.29116	ENSG00000157388	3	53687586	ENSG00000157388	N	-0.0673	0.008752	1.47599e-14
antihypertensive drug	breast cancer	CACNA1D	rs1380605	3	53738774	C	T	0.444467	ENSG00000157388	3	53687586	ENSG00000157388	N	0.048976	0.00799	8.80998e-10
antihypertensive drug	breast cancer	CACNA1D	rs1460118	3	53709851	C	T	0.331617	ENSG00000157388	3	53687586	ENSG00000157388	N	-0.07513	0.008427	4.85179e-19
antihypertensive drug	breast cancer	CACNA1D	rs1483986	3	53413979	C	T	0.467989	ENSG00000157388	3	53687586	ENSG00000157388	N	0.044033	0.007973	3.3326e-08
antihypertensive drug	breast cancer	CACNA1D	rs17237537	3	53662336	G	C	0.191032	ENSG00000157388	3	53687586	ENSG00000157388	N	-0.07926	0.010114	4.607e-15
antihypertensive drug	breast cancer	CACNA1D	rs17238364	3	53711101	C	A	0.300128	ENSG00000157388	3	53687586	ENSG00000157388	N	-0.06615	0.008676	2.44789e-14
antihypertensive drug	breast cancer	CACNA1D	rs17309406	3	53638711	G	T	0.243885	ENSG00000157388	3	53687586	ENSG00000157388	N	-0.06682	0.00926	5.35389e-13
antihypertensive drug	breast cancer	CACNA1D	rs1870564	3	53716801	T	C	0.290909	ENSG00000157388	3	53687586	ENSG00000157388	N	-0.06649	0.008739	2.7794e-14
antihypertensive drug	breast cancer	CACNA1D	rs2101397	3	53498942	A	G	0.500495	ENSG00000157388	3	53687586	ENSG00000157388	N	-0.04761	0.007983	2.4644e-09
antihypertensive drug	breast cancer	CACNA1D	rs2612015	3	53742331	G	T	0.350971	ENSG00000157388	3	53687586	ENSG00000157388	N	0.059195	0.008317	1.0998e-12
antihypertensive drug	breast cancer	CACNA1D	rs2612016	3	53734453	C	G	0.33161	ENSG00000157388	3	53687586	ENSG00000157388	N	-0.06363	0.008446	4.94357e-14
antihypertensive drug	breast cancer	CACNA1D	rs2633731	3	53738424	T	C	0.365403	ENSG00000157388	3	53687586	ENSG00000157388	N	0.049062	0.008245	2.6749e-09
antihypertensive drug	breast cancer	CACNA1D	rs2680663	3	53735299	G	A	0.329695	ENSG00000157388	3	53687586	ENSG00000157388	N	-0.06264	0.00846	1.3194e-13
antihypertensive drug	breast cancer	CACNA1D	rs2965048	3	53507121	G	T	0.468776	ENSG00000157388	3	53687586	ENSG00000157388	N	-0.04417	0.007972	3.0075e-08
antihypertensive drug	breast cancer	CACNA1D	rs312482	3	53523785	A	T	0.499599	ENSG00000157388	3	53687586	ENSG00000157388	N	-0.04972	0.007997	5.0546e-10
antihypertensive drug	breast cancer	CACNA1D	rs34636653	3	53424876	C	G	0.467482	ENSG00000157388	3	53687586	ENSG00000157388	N	0.043992	0.007973	3.4327e-08
antihypertensive drug	breast cancer	CACNA1D	rs3774524	3	53702395	G	A	0.20482	ENSG00000157388	3	53687586	ENSG00000157388	N	-0.08226	0.00985	6.75732e-17
antihypertensive drug	breast cancer	CACNA1D	rs3774532	3	53737866	A	C	0.304863	ENSG00000157388	3	53687586	ENSG00000157388	N	-0.0845	0.008678	2.1089e-22
antihypertensive drug	breast cancer	CACNA1D	rs3774533	3	53738320	G	A	0.444321	ENSG00000157388	3	53687586	ENSG00000157388	N	0.048295	0.008005	1.6094e-09
antihypertensive drug	breast cancer	CACNA1D	rs3774534	3	53738417	A	G	0.441448	ENSG00000157388	3	53687586	ENSG00000157388	N	0.049181	0.007995	7.68988e-10
antihypertensive drug	breast cancer	CACNA1D	rs4687727	3	53422146	G	T	0.467576	ENSG00000157388	3	53687586	ENSG00000157388	N	0.044233	0.007973	2.8863e-08
antihypertensive drug	breast cancer	CACNA1D	rs523094	3	53497145	C	T	0.467274	ENSG00000157388	3	53687586	ENSG00000157388	N	-0.04422	0.007973	2.9261e-08
antihypertensive drug	breast cancer	CACNA1D	rs55999888	3	53641581	T	C	0.308561	ENSG00000157388	3	53687586	ENSG00000157388	N	-0.04807	0.008596	2.2473e-08
antihypertensive drug	breast cancer	CACNA1D	rs56152532	3	53622289	A	T	0.228792	ENSG00000157388	3	53687586	ENSG00000157388	N	-0.05961	0.00957	4.69419e-10
antihypertensive drug	breast cancer	CACNA1D	rs578318	3	53489106	A	G	0.466898	ENSG00000157388	3	53687586	ENSG00000157388	N	-0.0436	0.007973	4.53599e-08
antihypertensive drug	breast cancer	CACNA1D	rs58086880	3	53711642	C	T	0.280575	ENSG00000157388	3	53687586	ENSG00000157388	N	-0.06586	0.008851	1.0008e-13
antihypertensive drug	breast cancer	CACNA1D	rs60385590	3	53630199	A	C	0.244711	ENSG00000157388	3	53687586	ENSG00000157388	N	-0.05797	0.009283	4.2434e-10
antihypertensive drug	breast cancer	CACNA1D	rs60529666	3	53718260	G	T	0.290001	ENSG00000157388	3	53687586	ENSG00000157388	N	-0.068	0.008762	8.42624e-15
antihypertensive drug	breast cancer	CACNA1D	rs6445597	3	53734531	A	G	0.330377	ENSG00000157388	3	53687586	ENSG00000157388	N	-0.06264	0.008438	1.1398e-13
antihypertensive drug	breast cancer	CACNA1D	rs6780648	3	53718234	C	T	0.293383	ENSG00000157388	3	53687586	ENSG00000157388	N	-0.06868	0.008732	3.68508e-15
antihypertensive drug	breast cancer	CACNA1D	rs6783810	3	53424056	T	C	0.468281	ENSG00000157388	3	53687586	ENSG00000157388	N	0.043883	0.007957	3.49179e-08
antihypertensive drug	breast cancer	CACNA1D	rs6804675	3	53701137	A	T	0.201816	ENSG00000157388	3	53687586	ENSG00000157388	N	-0.08284	0.009905	6.11431e-17
antihypertensive drug	breast cancer	CACNA1D	rs6809164	3	53712910	G	T	0.277763	ENSG00000157388	3	53687586	ENSG00000157388	N	-0.06456	0.008862	3.20719e-13
antihypertensive drug	breast cancer	CACNA1D	rs7340705	3	53734443	C	T	0.334718	ENSG00000157388	3	53687586	ENSG00000157388	N	-0.06354	0.00841	4.19498e-14
antihypertensive drug	breast cancer	CACNA1D	rs75940076	3	53717956	A	G	0.12111	ENSG00000157388	3	53687586	ENSG00000157388	N	-0.0717	0.012257	4.92159e-09
antihypertensive drug	breast cancer	CACNA1D	rs76497270	3	53427513	C	G	0.467559	ENSG00000157388	3	53687586	ENSG00000157388	N	0.043837	0.007972	3.82819e-08
antihypertensive drug	breast cancer	CACNA1D	rs76798021	3	53734195	T	A	0.214601	ENSG00000157388	3	53687586	ENSG00000157388	N	-0.08379	0.009683	5.00749e-18
antihypertensive drug	breast cancer	CACNA1D	rs76832750	3	53715891	G	A	0.291266	ENSG00000157388	3	53687586	ENSG00000157388	N	-0.06744	0.008751	1.29821e-14
antihypertensive drug	breast cancer	CACNA1D	rs76892707	3	53716045	G	A	0.291029	ENSG00000157388	3	53687586	ENSG00000157388	N	-0.06665	0.008737	2.37321e-14
antihypertensive drug	breast cancer	CACNA1D	rs898411	3	53716912	C	T	0.290954	ENSG00000157388	3	53687586	ENSG00000157388	N	-0.06638	0.008738	3.03071e-14
antihypertensive drug	breast cancer	CACNA1D	rs9819463	3	53672471	C	T	0.200513	ENSG00000157388	3	53687586	ENSG00000157388	N	-0.08088	0.009929	3.79281e-16
antihypertensive drug	breast cancer	CACNA1D	rs9830632	3	53735766	G	A	0.290898	ENSG00000157388	3	53687586	ENSG00000157388	N	-0.08508	0.008734	1.99591e-22
antihypertensive drug	breast cancer	CACNA1D	rs9841978	3	53730735	A	G	0.328648	ENSG00000157388	3	53687586	ENSG00000157388	N	-0.06374	0.008449	4.57868e-14
antihypertensive drug	breast cancer	SLC12A1	rs10152424	15	48591987	A	C	0.216318	ENSG00000074803	15	48540068	ENSG00000074803	N	1.14954	0.010879	0
antihypertensive drug	breast cancer	SLC12A1	rs10163162	15	48558531	G	C	0.205771	ENSG00000074803	15	48540068	ENSG00000074803	N	1.09664	0.011619	0
antihypertensive drug	breast cancer	SLC12A1	rs1018148	15	48903126	A	G	0.0907	ENSG00000074803	15	48540068	ENSG00000074803	N	0.313808	0.020823	2.54342e-51
antihypertensive drug	breast cancer	SLC12A1	rs1025199	15	48339506	C	A	0.415949	ENSG00000074803	15	48540068	ENSG00000074803	N	0.080689	0.012213	3.9272e-11
antihypertensive drug	breast cancer	SLC12A1	rs1025200	15	48298321	G	A	0.205568	ENSG00000074803	15	48540068	ENSG00000074803	N	-0.09289	0.0149	4.5409e-10
antihypertensive drug	breast cancer	SLC12A1	rs1030399	15	48298249	C	T	0.205137	ENSG00000074803	15	48540068	ENSG00000074803	N	-0.09249	0.014912	5.54669e-10
antihypertensive drug	breast cancer	SLC12A1	rs1036476	15	48914775	C	T	0.091191	ENSG00000074803	15	48540068	ENSG00000074803	N	0.314097	0.020771	1.1667e-51
antihypertensive drug	breast cancer	SLC12A1	rs1036477	15	48914926	G	A	0.108656	ENSG00000074803	15	48540068	ENSG00000074803	N	0.290245	0.019215	1.4965e-51
antihypertensive drug	breast cancer	SLC12A1	rs10444797	15	48846256	A	G	0.047041	ENSG00000074803	15	48540068	ENSG00000074803	N	-0.22187	0.039822	2.5241e-08
antihypertensive drug	breast cancer	SLC12A1	rs10519169	15	48665026	G	A	0.207015	ENSG00000074803	15	48540068	ENSG00000074803	N	1.20921	0.010733	0
antihypertensive drug	breast cancer	SLC12A1	rs10519170	15	48686175	G	A	0.114529	ENSG00000074803	15	48540068	ENSG00000074803	N	0.40871	0.018609	6.53466e-107
antihypertensive drug	breast cancer	SLC12A1	rs10519174	15	48734624	G	A	0.316568	ENSG00000074803	15	48540068	ENSG00000074803	N	0.204149	0.013006	1.5857e-55
antihypertensive drug	breast cancer	SLC12A1	rs10519187	15	48896086	A	T	0.146492	ENSG00000074803	15	48540068	ENSG00000074803	N	-0.25312	0.016914	1.247e-50
antihypertensive drug	breast cancer	SLC12A1	rs10744953	15	48859966	T	C	0.092589	ENSG00000074803	15	48540068	ENSG00000074803	N	0.303992	0.020639	4.17404e-49
antihypertensive drug	breast cancer	SLC12A1	rs10851463	15	48575426	T	G	0.221112	ENSG00000074803	15	48540068	ENSG00000074803	N	1.13117	0.011001	0
antihypertensive drug	breast cancer	SLC12A1	rs10851465	15	48629884	T	C	0.181322	ENSG00000074803	15	48540068	ENSG00000074803	N	1.34043	0.010823	0
antihypertensive drug	breast cancer	SLC12A1	rs10851467	15	48668941	A	T	0.203748	ENSG00000074803	15	48540068	ENSG00000074803	N	1.17104	0.011291	0
antihypertensive drug	breast cancer	SLC12A1	rs10851468	15	48772936	G	A	0.305254	ENSG00000074803	15	48540068	ENSG00000074803	N	0.193086	0.012988	5.46268e-50
antihypertensive drug	breast cancer	SLC12A1	rs11070622	15	48321090	C	G	0.440153	ENSG00000074803	15	48540068	ENSG00000074803	N	0.074754	0.012134	7.2287e-10
antihypertensive drug	breast cancer	SLC12A1	rs11070623	15	48349447	G	A	0.438029	ENSG00000074803	15	48540068	ENSG00000074803	N	0.077462	0.012137	1.7433e-10
antihypertensive drug	breast cancer	SLC12A1	rs11070629	15	48528113	G	A	0.225615	ENSG00000074803	15	48540068	ENSG00000074803	N	1.01863	0.01166	0
antihypertensive drug	breast cancer	SLC12A1	rs11070630	15	48531922	A	G	0.21943	ENSG00000074803	15	48540068	ENSG00000074803	N	1.04788	0.011688	0
antihypertensive drug	breast cancer	SLC12A1	rs11070635	15	48654125	C	T	0.193581	ENSG00000074803	15	48540068	ENSG00000074803	N	1.27598	0.0107	0
antihypertensive drug	breast cancer	SLC12A1	rs11070636	15	48656917	C	A	0.195443	ENSG00000074803	15	48540068	ENSG00000074803	N	1.29076	0.010622	0
antihypertensive drug	breast cancer	SLC12A1	rs11070637	15	48657078	A	G	0.195366	ENSG00000074803	15	48540068	ENSG00000074803	N	1.29116	0.010621	0
antihypertensive drug	breast cancer	SLC12A1	rs11070638	15	48664103	G	A	0.208354	ENSG00000074803	15	48540068	ENSG00000074803	N	1.21449	0.010676	0
antihypertensive drug	breast cancer	SLC12A1	rs11070639	15	48664105	A	T	0.216523	ENSG00000074803	15	48540068	ENSG00000074803	N	1.26612	0.012387	0
antihypertensive drug	breast cancer	SLC12A1	rs11070640	15	48679699	G	A	0.205601	ENSG00000074803	15	48540068	ENSG00000074803	N	1.1046	0.01157	0
antihypertensive drug	breast cancer	SLC12A1	rs11070646	15	48933821	G	C	0.14844	ENSG00000074803	15	48540068	ENSG00000074803	N	-0.21134	0.016864	4.96367e-36
antihypertensive drug	breast cancer	SLC12A1	rs111248339	15	48796978	A	G	0.014584	ENSG00000074803	15	48540068	ENSG00000074803	N	0.9998	0.07955	3.15828e-36
antihypertensive drug	breast cancer	SLC12A1	rs111297611	15	48810941	A	T	0.09053	ENSG00000074803	15	48540068	ENSG00000074803	N	0.312332	0.020843	9.17506e-51
antihypertensive drug	breast cancer	SLC12A1	rs1114254	15	49000556	T	C	0.241937	ENSG00000074803	15	48540068	ENSG00000074803	N	-0.11664	0.014677	1.9139e-15
antihypertensive drug	breast cancer	SLC12A1	rs111653166	15	48592307	T	C	0.027833	ENSG00000074803	15	48540068	ENSG00000074803	N	-0.21635	0.038298	1.612e-08
antihypertensive drug	breast cancer	SLC12A1	rs111793757	15	48579337	T	C	0.028019	ENSG00000074803	15	48540068	ENSG00000074803	N	-0.21675	0.038173	1.3612e-08
antihypertensive drug	breast cancer	SLC12A1	rs112227307	15	48569681	T	A	0.050953	ENSG00000074803	15	48540068	ENSG00000074803	N	0.512326	0.030665	1.15771e-62
antihypertensive drug	breast cancer	SLC12A1	rs112459307	15	48578159	T	C	0.027996	ENSG00000074803	15	48540068	ENSG00000074803	N	-0.21647	0.038189	1.4431e-08
antihypertensive drug	breast cancer	SLC12A1	rs113151402	15	48550832	G	A	0.054597	ENSG00000074803	15	48540068	ENSG00000074803	N	0.419971	0.026295	2.0155e-57
antihypertensive drug	breast cancer	SLC12A1	rs113159458	15	48580071	C	T	0.056996	ENSG00000074803	15	48540068	ENSG00000074803	N	0.407943	0.025774	1.9946e-56
antihypertensive drug	breast cancer	SLC12A1	rs113259973	15	48678369	T	C	0.068204	ENSG00000074803	15	48540068	ENSG00000074803	N	0.745311	0.027029	2.23202e-167
antihypertensive drug	breast cancer	SLC12A1	rs113741266	15	48795436	C	G	0.092031	ENSG00000074803	15	48540068	ENSG00000074803	N	0.314339	0.020687	3.79343e-52
antihypertensive drug	breast cancer	SLC12A1	rs113806690	15	48565560	T	A	0.05522	ENSG00000074803	15	48540068	ENSG00000074803	N	0.451609	0.026114	5.23811e-67
antihypertensive drug	breast cancer	SLC12A1	rs113925931	15	48582410	T	C	0.027926	ENSG00000074803	15	48540068	ENSG00000074803	N	-0.21691	0.038235	1.4032e-08
antihypertensive drug	breast cancer	SLC12A1	rs11629667	15	48640159	C	T	0.15077	ENSG00000074803	15	48540068	ENSG00000074803	N	1.48	0.011165	0
antihypertensive drug	breast cancer	SLC12A1	rs11629707	15	48640345	A	C	0.155141	ENSG00000074803	15	48540068	ENSG00000074803	N	1.47686	0.010899	0
antihypertensive drug	breast cancer	SLC12A1	rs11629725	15	48640183	G	A	0.16778	ENSG00000074803	15	48540068	ENSG00000074803	N	1.41017	0.01076	0
antihypertensive drug	breast cancer	SLC12A1	rs11629805	15	48655464	T	A	0.192685	ENSG00000074803	15	48540068	ENSG00000074803	N	1.29839	0.010707	0
antihypertensive drug	breast cancer	SLC12A1	rs11630744	15	48647507	G	T	0.166316	ENSG00000074803	15	48540068	ENSG00000074803	N	1.45641	0.01039	0
antihypertensive drug	breast cancer	SLC12A1	rs11631110	15	49058192	T	C	0.506184	ENSG00000074803	15	48540068	ENSG00000074803	N	0.075971	0.012042	2.81569e-10
antihypertensive drug	breast cancer	SLC12A1	rs11631385	15	48608083	G	A	0.196682	ENSG00000074803	15	48540068	ENSG00000074803	N	1.32034	0.010292	0
antihypertensive drug	breast cancer	SLC12A1	rs11631831	15	48653760	A	G	0.194946	ENSG00000074803	15	48540068	ENSG00000074803	N	1.29305	0.010622	0
antihypertensive drug	breast cancer	SLC12A1	rs11633336	15	48529940	A	G	0.220941	ENSG00000074803	15	48540068	ENSG00000074803	N	1.03834	0.011668	0
antihypertensive drug	breast cancer	SLC12A1	rs11633800	15	48673014	A	G	0.083938	ENSG00000074803	15	48540068	ENSG00000074803	N	1.24355	0.018982	0
antihypertensive drug	breast cancer	SLC12A1	rs11634611	15	48814297	A	G	0.092666	ENSG00000074803	15	48540068	ENSG00000074803	N	0.302204	0.020633	1.42041e-48
antihypertensive drug	breast cancer	SLC12A1	rs11635140	15	48782563	C	T	0.320315	ENSG00000074803	15	48540068	ENSG00000074803	N	0.196046	0.012973	1.36212e-51
antihypertensive drug	breast cancer	SLC12A1	rs11635605	15	48786917	T	C	0.090832	ENSG00000074803	15	48540068	ENSG00000074803	N	0.316918	0.020806	2.16192e-52
antihypertensive drug	breast cancer	SLC12A1	rs11636073	15	48539026	A	T	0.164363	ENSG00000074803	15	48540068	ENSG00000074803	N	0.712561	0.017856	0
antihypertensive drug	breast cancer	SLC12A1	rs11636115	15	48561701	A	G	0.011967	ENSG00000074803	15	48540068	ENSG00000074803	N	-0.50339	0.080965	5.05458e-10
antihypertensive drug	breast cancer	SLC12A1	rs11636267	15	48679992	G	A	0.203842	ENSG00000074803	15	48540068	ENSG00000074803	N	1.11193	0.011582	0
antihypertensive drug	breast cancer	SLC12A1	rs11636311	15	48657423	C	A	0.197385	ENSG00000074803	15	48540068	ENSG00000074803	N	1.27676	0.010665	0
antihypertensive drug	breast cancer	SLC12A1	rs11636344	15	48715237	G	C	0.093598	ENSG00000074803	15	48540068	ENSG00000074803	N	0.315091	0.020527	3.53098e-53
antihypertensive drug	breast cancer	SLC12A1	rs11637235	15	48633153	C	T	0.254293	ENSG00000074803	15	48540068	ENSG00000074803	N	1.09083	0.011656	0
antihypertensive drug	breast cancer	SLC12A1	rs11638586	15	48772843	C	T	0.090631	ENSG00000074803	15	48540068	ENSG00000074803	N	0.312505	0.020833	7.31972e-51
antihypertensive drug	breast cancer	SLC12A1	rs11638756	15	49178184	A	G	0.253919	ENSG00000074803	15	48540068	ENSG00000074803	N	-0.07936	0.014008	1.4702e-08
antihypertensive drug	breast cancer	SLC12A1	rs11639309	15	49071162	C	G	0.093777	ENSG00000074803	15	48540068	ENSG00000074803	N	0.151566	0.02065	2.1391e-13
antihypertensive drug	breast cancer	SLC12A1	rs116842662	15	48888610	C	T	0.024793	ENSG00000074803	15	48540068	ENSG00000074803	N	0.859353	0.038075	8.5832e-113
antihypertensive drug	breast cancer	SLC12A1	rs117125718	15	48895360	C	T	0.037389	ENSG00000074803	15	48540068	ENSG00000074803	N	0.947235	0.030739	1.63468e-208
antihypertensive drug	breast cancer	SLC12A1	rs117233228	15	48944056	G	A	0.038642	ENSG00000074803	15	48540068	ENSG00000074803	N	0.935978	0.030246	2.92974e-210
antihypertensive drug	breast cancer	SLC12A1	rs117259686	15	48152666	T	C	0.032917	ENSG00000074803	15	48540068	ENSG00000074803	N	0.337639	0.039839	2.34681e-17
antihypertensive drug	breast cancer	SLC12A1	rs117339024	15	48847481	A	G	0.03642	ENSG00000074803	15	48540068	ENSG00000074803	N	0.963114	0.03112	2.66985e-210
antihypertensive drug	breast cancer	SLC12A1	rs117439183	15	48925802	T	C	0.036936	ENSG00000074803	15	48540068	ENSG00000074803	N	0.94496	0.03094	7.19935e-205
antihypertensive drug	breast cancer	SLC12A1	rs117461519	15	48827073	T	C	0.036421	ENSG00000074803	15	48540068	ENSG00000074803	N	0.96526	0.031116	2.7484e-211
antihypertensive drug	breast cancer	SLC12A1	rs117489623	15	48882034	T	C	0.016323	ENSG00000074803	15	48540068	ENSG00000074803	N	0.311107	0.055277	1.821e-08
antihypertensive drug	breast cancer	SLC12A1	rs117540572	15	48670241	A	G	0.041125	ENSG00000074803	15	48540068	ENSG00000074803	N	1.27297	0.028356	0
antihypertensive drug	breast cancer	SLC12A1	rs117590955	15	48113606	C	A	0.023746	ENSG00000074803	15	48540068	ENSG00000074803	N	0.232987	0.040806	1.1324e-08
antihypertensive drug	breast cancer	SLC12A1	rs117631610	15	48859930	C	T	0.061172	ENSG00000074803	15	48540068	ENSG00000074803	N	-0.22869	0.025397	2.16059e-19
antihypertensive drug	breast cancer	SLC12A1	rs117717976	15	48593958	T	C	0.040583	ENSG00000074803	15	48540068	ENSG00000074803	N	1.48874	0.031099	0
antihypertensive drug	breast cancer	SLC12A1	rs117909562	15	48303240	T	C	0.026627	ENSG00000074803	15	48540068	ENSG00000074803	N	0.839466	0.046609	1.60297e-72
antihypertensive drug	breast cancer	SLC12A1	rs117961498	15	49010393	T	C	0.013567	ENSG00000074803	15	48540068	ENSG00000074803	N	0.78596	0.060438	1.155e-38
antihypertensive drug	breast cancer	SLC12A1	rs117982440	15	48619401	T	C	0.041375	ENSG00000074803	15	48540068	ENSG00000074803	N	1.48729	0.030756	0
antihypertensive drug	breast cancer	SLC12A1	rs118074962	15	48618602	G	A	0.020467	ENSG00000074803	15	48540068	ENSG00000074803	N	-0.33986	0.061941	4.09279e-08
antihypertensive drug	breast cancer	SLC12A1	rs11852323	15	48529390	G	A	0.063029	ENSG00000074803	15	48540068	ENSG00000074803	N	0.476139	0.027384	1.0315e-67
antihypertensive drug	breast cancer	SLC12A1	rs11852589	15	48783058	G	A	0.151366	ENSG00000074803	15	48540068	ENSG00000074803	N	-0.2427	0.016696	7.08281e-48
antihypertensive drug	breast cancer	SLC12A1	rs11853045	15	48799381	A	T	0.152146	ENSG00000074803	15	48540068	ENSG00000074803	N	-0.19569	0.016705	1.0755e-31
antihypertensive drug	breast cancer	SLC12A1	rs11853778	15	48887603	C	T	0.146718	ENSG00000074803	15	48540068	ENSG00000074803	N	-0.25329	0.016903	9.23012e-51
antihypertensive drug	breast cancer	SLC12A1	rs11853943	15	48779402	T	C	0.149128	ENSG00000074803	15	48540068	ENSG00000074803	N	-0.24283	0.016798	2.3178e-47
antihypertensive drug	breast cancer	SLC12A1	rs11854144	15	48912623	T	C	0.147107	ENSG00000074803	15	48540068	ENSG00000074803	N	-0.25414	0.016885	3.35969e-51
antihypertensive drug	breast cancer	SLC12A1	rs11854368	15	48913357	T	C	0.135399	ENSG00000074803	15	48540068	ENSG00000074803	N	-0.26101	0.017481	2.08381e-50
antihypertensive drug	breast cancer	SLC12A1	rs11854679	15	48557573	C	T	0.195957	ENSG00000074803	15	48540068	ENSG00000074803	N	1.10692	0.011901	0
antihypertensive drug	breast cancer	SLC12A1	rs11854805	15	48675874	C	T	0.067026	ENSG00000074803	15	48540068	ENSG00000074803	N	0.714537	0.023328	4.79147e-206
antihypertensive drug	breast cancer	SLC12A1	rs11854914	15	48803214	A	G	0.146133	ENSG00000074803	15	48540068	ENSG00000074803	N	-0.23882	0.016947	4.24139e-45
antihypertensive drug	breast cancer	SLC12A1	rs11854943	15	48861287	C	A	0.146826	ENSG00000074803	15	48540068	ENSG00000074803	N	-0.25532	0.016895	1.34979e-51
antihypertensive drug	breast cancer	SLC12A1	rs11855166	15	48798275	T	C	0.152336	ENSG00000074803	15	48540068	ENSG00000074803	N	-0.19691	0.016694	4.12239e-32
antihypertensive drug	breast cancer	SLC12A1	rs11855195	15	48760897	A	G	0.128789	ENSG00000074803	15	48540068	ENSG00000074803	N	-0.24973	0.017874	2.317e-44
antihypertensive drug	breast cancer	SLC12A1	rs11855410	15	48593854	C	T	0.182546	ENSG00000074803	15	48540068	ENSG00000074803	N	1.3244	0.010779	0
antihypertensive drug	breast cancer	SLC12A1	rs11855770	15	48839019	G	A	0.155922	ENSG00000074803	15	48540068	ENSG00000074803	N	-0.21278	0.01652	5.81843e-38
antihypertensive drug	breast cancer	SLC12A1	rs11855862	15	48839065	A	G	0.151925	ENSG00000074803	15	48540068	ENSG00000074803	N	-0.21129	0.016702	1.11309e-36
antihypertensive drug	breast cancer	SLC12A1	rs11856012	15	48907684	C	T	0.146246	ENSG00000074803	15	48540068	ENSG00000074803	N	-0.2534	0.016926	1.13599e-50
antihypertensive drug	breast cancer	SLC12A1	rs11857382	15	48845722	A	G	0.147788	ENSG00000074803	15	48540068	ENSG00000074803	N	-0.25102	0.016853	3.59463e-50
antihypertensive drug	breast cancer	SLC12A1	rs11857536	15	48846194	A	G	0.147788	ENSG00000074803	15	48540068	ENSG00000074803	N	-0.25115	0.016853	3.17955e-50
antihypertensive drug	breast cancer	SLC12A1	rs11857732	15	48628050	A	C	0.017881	ENSG00000074803	15	48540068	ENSG00000074803	N	-0.442	0.078511	1.8042e-08
antihypertensive drug	breast cancer	SLC12A1	rs11857757	15	49107214	C	A	0.070671	ENSG00000074803	15	48540068	ENSG00000074803	N	0.139834	0.023504	2.6913e-09
antihypertensive drug	breast cancer	SLC12A1	rs11857977	15	48645675	C	A	0.195519	ENSG00000074803	15	48540068	ENSG00000074803	N	1.29064	0.010619	0
antihypertensive drug	breast cancer	SLC12A1	rs11857986	15	48571605	C	T	0.054222	ENSG00000074803	15	48540068	ENSG00000074803	N	0.367454	0.02644	6.55005e-44
antihypertensive drug	breast cancer	SLC12A1	rs11858610	15	48894610	C	G	0.146284	ENSG00000074803	15	48540068	ENSG00000074803	N	-0.25329	0.016924	1.22471e-50
antihypertensive drug	breast cancer	SLC12A1	rs11858693	15	48894908	A	G	0.14702	ENSG00000074803	15	48540068	ENSG00000074803	N	-0.2531	0.016889	9.01078e-51
antihypertensive drug	breast cancer	SLC12A1	rs11858890	15	48852492	T	A	0.146222	ENSG00000074803	15	48540068	ENSG00000074803	N	-0.25476	0.016925	3.33944e-51
antihypertensive drug	breast cancer	SLC12A1	rs12050648	15	48589741	T	A	0.208678	ENSG00000074803	15	48540068	ENSG00000074803	N	1.16705	0.011006	0
antihypertensive drug	breast cancer	SLC12A1	rs12101348	15	48941369	G	T	0.308159	ENSG00000074803	15	48540068	ENSG00000074803	N	0.186526	0.013123	7.50141e-46
antihypertensive drug	breast cancer	SLC12A1	rs12102138	15	48990632	C	T	0.103463	ENSG00000074803	15	48540068	ENSG00000074803	N	-0.17544	0.022085	1.9576e-15
antihypertensive drug	breast cancer	SLC12A1	rs12102149	15	48990909	G	T	0.034588	ENSG00000074803	15	48540068	ENSG00000074803	N	0.871629	0.038036	3.23294e-116
antihypertensive drug	breast cancer	SLC12A1	rs12148383	15	48660432	G	A	0.195443	ENSG00000074803	15	48540068	ENSG00000074803	N	1.292	0.01061	0
antihypertensive drug	breast cancer	SLC12A1	rs12148465	15	48660458	C	T	0.197061	ENSG00000074803	15	48540068	ENSG00000074803	N	1.28797	0.010577	0
antihypertensive drug	breast cancer	SLC12A1	rs12324567	15	48329425	T	C	0.435636	ENSG00000074803	15	48540068	ENSG00000074803	N	0.075288	0.012148	5.73311e-10
antihypertensive drug	breast cancer	SLC12A1	rs12438457	15	48656443	T	C	0.189288	ENSG00000074803	15	48540068	ENSG00000074803	N	1.28685	0.010793	0
antihypertensive drug	breast cancer	SLC12A1	rs12438598	15	48541009	G	C	0.201614	ENSG00000074803	15	48540068	ENSG00000074803	N	1.10367	0.011863	0
antihypertensive drug	breast cancer	SLC12A1	rs12438818	15	48596166	A	T	0.029263	ENSG00000074803	15	48540068	ENSG00000074803	N	-0.40929	0.04231	3.90399e-22
antihypertensive drug	breast cancer	SLC12A1	rs12439526	15	48658247	T	A	0.192212	ENSG00000074803	15	48540068	ENSG00000074803	N	1.29861	0.010692	0
antihypertensive drug	breast cancer	SLC12A1	rs12439573	15	48660225	G	A	0.198339	ENSG00000074803	15	48540068	ENSG00000074803	N	1.28273	0.010571	0
antihypertensive drug	breast cancer	SLC12A1	rs12441181	15	48669106	C	T	0.189793	ENSG00000074803	15	48540068	ENSG00000074803	N	1.22007	0.011321	0
antihypertensive drug	breast cancer	SLC12A1	rs12441775	15	48850657	C	G	0.313325	ENSG00000074803	15	48540068	ENSG00000074803	N	0.179636	0.013069	5.47241e-43
antihypertensive drug	breast cancer	SLC12A1	rs12441840	15	48217222	C	T	0.120974	ENSG00000074803	15	48540068	ENSG00000074803	N	-0.10143	0.018468	3.9696e-08
antihypertensive drug	breast cancer	SLC12A1	rs12441867	15	48636053	T	C	0.167988	ENSG00000074803	15	48540068	ENSG00000074803	N	1.44018	0.010454	0
antihypertensive drug	breast cancer	SLC12A1	rs12441997	15	48213482	T	G	0.122517	ENSG00000074803	15	48540068	ENSG00000074803	N	-0.10713	0.018373	5.51619e-09
antihypertensive drug	breast cancer	SLC12A1	rs12442237	15	48238664	A	C	0.126429	ENSG00000074803	15	48540068	ENSG00000074803	N	-0.10608	0.018124	4.83371e-09
antihypertensive drug	breast cancer	SLC12A1	rs12442530	15	48580573	T	A	0.209956	ENSG00000074803	15	48540068	ENSG00000074803	N	1.14981	0.011092	0
antihypertensive drug	breast cancer	SLC12A1	rs12591245	15	48606992	C	G	0.041631	ENSG00000074803	15	48540068	ENSG00000074803	N	-0.38028	0.047137	7.1811e-16
antihypertensive drug	breast cancer	SLC12A1	rs12591273	15	48870510	A	G	0.054311	ENSG00000074803	15	48540068	ENSG00000074803	N	0.735211	0.025855	7.30143e-178
antihypertensive drug	breast cancer	SLC12A1	rs12591400	15	48901313	T	C	0.146359	ENSG00000074803	15	48540068	ENSG00000074803	N	-0.25209	0.016922	3.42664e-50
antihypertensive drug	breast cancer	SLC12A1	rs12591552	15	48770884	G	C	0.150812	ENSG00000074803	15	48540068	ENSG00000074803	N	-0.24055	0.016725	6.59718e-47
antihypertensive drug	breast cancer	SLC12A1	rs12591900	15	48547648	G	A	0.048662	ENSG00000074803	15	48540068	ENSG00000074803	N	0.571293	0.027602	3.64056e-95
antihypertensive drug	breast cancer	SLC12A1	rs12592059	15	48696385	C	T	0.127097	ENSG00000074803	15	48540068	ENSG00000074803	N	-0.23306	0.020131	5.36486e-31
antihypertensive drug	breast cancer	SLC12A1	rs12592155	15	48623500	A	C	0.152298	ENSG00000074803	15	48540068	ENSG00000074803	N	1.54331	0.010412	0
antihypertensive drug	breast cancer	SLC12A1	rs12592157	15	48623524	G	C	0.150782	ENSG00000074803	15	48540068	ENSG00000074803	N	1.55123	0.01047	0
antihypertensive drug	breast cancer	SLC12A1	rs12592240	15	48809080	A	G	0.148562	ENSG00000074803	15	48540068	ENSG00000074803	N	-0.24325	0.016825	2.23189e-47
antihypertensive drug	breast cancer	SLC12A1	rs12592330	15	48645280	C	T	0.165452	ENSG00000074803	15	48540068	ENSG00000074803	N	1.46649	0.01034	0
antihypertensive drug	breast cancer	SLC12A1	rs12592659	15	48278328	T	C	0.205274	ENSG00000074803	15	48540068	ENSG00000074803	N	-0.09563	0.014905	1.4009e-10
antihypertensive drug	breast cancer	SLC12A1	rs12592845	15	48684958	T	C	0.091385	ENSG00000074803	15	48540068	ENSG00000074803	N	0.508826	0.020469	2.10829e-136
antihypertensive drug	breast cancer	SLC12A1	rs12593807	15	48546727	C	T	0.139393	ENSG00000074803	15	48540068	ENSG00000074803	N	1.28944	0.013665	0
antihypertensive drug	breast cancer	SLC12A1	rs12594364	15	48911684	C	T	0.147107	ENSG00000074803	15	48540068	ENSG00000074803	N	-0.25371	0.016885	4.9607e-51
antihypertensive drug	breast cancer	SLC12A1	rs12594613	15	48828396	G	A	0.144353	ENSG00000074803	15	48540068	ENSG00000074803	N	-0.24424	0.017028	1.17511e-46
antihypertensive drug	breast cancer	SLC12A1	rs12594698	15	48574956	T	C	0.210162	ENSG00000074803	15	48540068	ENSG00000074803	N	1.14565	0.011116	0
antihypertensive drug	breast cancer	SLC12A1	rs12595012	15	48864256	G	A	0.146543	ENSG00000074803	15	48540068	ENSG00000074803	N	-0.25463	0.016909	3.04979e-51
antihypertensive drug	breast cancer	SLC12A1	rs12595201	15	48859253	G	A	0.146731	ENSG00000074803	15	48540068	ENSG00000074803	N	-0.25541	0.016899	1.32138e-51
antihypertensive drug	breast cancer	SLC12A1	rs12595269	15	48829261	A	G	0.144127	ENSG00000074803	15	48540068	ENSG00000074803	N	-0.24312	0.017041	3.51369e-46
antihypertensive drug	breast cancer	SLC12A1	rs12898555	15	48861476	G	A	0.146656	ENSG00000074803	15	48540068	ENSG00000074803	N	-0.25536	0.016903	1.45178e-51
antihypertensive drug	breast cancer	SLC12A1	rs12898572	15	48861517	C	A	0.146863	ENSG00000074803	15	48540068	ENSG00000074803	N	-0.25539	0.016893	1.23598e-51
antihypertensive drug	breast cancer	SLC12A1	rs12899937	15	49124404	A	G	0.178766	ENSG00000074803	15	48540068	ENSG00000074803	N	-0.09494	0.015717	1.5373e-09
antihypertensive drug	breast cancer	SLC12A1	rs12901992	15	48778216	G	C	0.140239	ENSG00000074803	15	48540068	ENSG00000074803	N	-0.24218	0.01724	7.94646e-45
antihypertensive drug	breast cancer	SLC12A1	rs12902028	15	48595366	A	G	0.041771	ENSG00000074803	15	48540068	ENSG00000074803	N	-0.37347	0.047071	2.1186e-15
antihypertensive drug	breast cancer	SLC12A1	rs12902728	15	48771419	G	C	0.150849	ENSG00000074803	15	48540068	ENSG00000074803	N	-0.24069	0.016723	5.70919e-47
antihypertensive drug	breast cancer	SLC12A1	rs12903327	15	48647663	G	T	0.195577	ENSG00000074803	15	48540068	ENSG00000074803	N	1.2926	0.010599	0
antihypertensive drug	breast cancer	SLC12A1	rs12903925	15	48678386	A	T	0.241798	ENSG00000074803	15	48540068	ENSG00000074803	N	1.08551	0.013236	0
antihypertensive drug	breast cancer	SLC12A1	rs12904033	15	48796337	T	C	0.15445	ENSG00000074803	15	48540068	ENSG00000074803	N	-0.19316	0.016602	2.7423e-31
antihypertensive drug	breast cancer	SLC12A1	rs12904042	15	48538784	C	A	0.240056	ENSG00000074803	15	48540068	ENSG00000074803	N	1.03609	0.012512	0
antihypertensive drug	breast cancer	SLC12A1	rs12904216	15	48523267	A	G	0.219744	ENSG00000074803	15	48540068	ENSG00000074803	N	1.01688	0.011844	0
antihypertensive drug	breast cancer	SLC12A1	rs12904816	15	48678085	T	C	0.092018	ENSG00000074803	15	48540068	ENSG00000074803	N	1.14833	0.018418	0
antihypertensive drug	breast cancer	SLC12A1	rs12904966	15	48941737	C	T	0.134201	ENSG00000074803	15	48540068	ENSG00000074803	N	-0.24733	0.017781	5.55425e-44
antihypertensive drug	breast cancer	SLC12A1	rs12905573	15	48857455	G	A	0.146505	ENSG00000074803	15	48540068	ENSG00000074803	N	-0.25551	0.01691	1.39558e-51
antihypertensive drug	breast cancer	SLC12A1	rs12905576	15	48674454	C	T	0.202845	ENSG00000074803	15	48540068	ENSG00000074803	N	1.13433	0.011457	0
antihypertensive drug	breast cancer	SLC12A1	rs12906886	15	48683791	A	G	0.02562	ENSG00000074803	15	48540068	ENSG00000074803	N	-0.32681	0.042584	1.66189e-14
antihypertensive drug	breast cancer	SLC12A1	rs12906911	15	48828161	C	A	0.149179	ENSG00000074803	15	48540068	ENSG00000074803	N	-0.24126	0.016798	8.88304e-47
antihypertensive drug	breast cancer	SLC12A1	rs12907018	15	48519932	A	G	0.120669	ENSG00000074803	15	48540068	ENSG00000074803	N	0.19636	0.022511	2.71411e-18
antihypertensive drug	breast cancer	SLC12A1	rs12907078	15	48828279	G	A	0.152393	ENSG00000074803	15	48540068	ENSG00000074803	N	-0.20346	0.016685	3.36227e-34
antihypertensive drug	breast cancer	SLC12A1	rs12907167	15	48763268	T	C	0.128284	ENSG00000074803	15	48540068	ENSG00000074803	N	-0.25035	0.017902	1.9465e-44
antihypertensive drug	breast cancer	SLC12A1	rs12907671	15	48779138	A	G	0.145246	ENSG00000074803	15	48540068	ENSG00000074803	N	-0.24016	0.016989	2.27229e-45
antihypertensive drug	breast cancer	SLC12A1	rs12907727	15	48675058	T	A	0.201532	ENSG00000074803	15	48540068	ENSG00000074803	N	1.13215	0.01152	0
antihypertensive drug	breast cancer	SLC12A1	rs12909148	15	48648997	C	T	0.170638	ENSG00000074803	15	48540068	ENSG00000074803	N	1.45727	0.010123	0
antihypertensive drug	breast cancer	SLC12A1	rs12909189	15	48816080	A	G	0.144087	ENSG00000074803	15	48540068	ENSG00000074803	N	-0.24489	0.017041	7.89149e-47
antihypertensive drug	breast cancer	SLC12A1	rs12909238	15	48781383	T	C	0.149619	ENSG00000074803	15	48540068	ENSG00000074803	N	-0.24317	0.016775	1.2767e-47
antihypertensive drug	breast cancer	SLC12A1	rs12909283	15	48523886	C	T	0.190932	ENSG00000074803	15	48540068	ENSG00000074803	N	1.09882	0.012146	0
antihypertensive drug	breast cancer	SLC12A1	rs12910434	15	48863743	A	G	0.15149	ENSG00000074803	15	48540068	ENSG00000074803	N	-0.2524	0.016678	9.75233e-52
antihypertensive drug	breast cancer	SLC12A1	rs12910492	15	48523884	T	G	0.2189	ENSG00000074803	15	48540068	ENSG00000074803	N	1.01999	0.01185	0
antihypertensive drug	breast cancer	SLC12A1	rs12911732	15	48864001	C	T	0.146712	ENSG00000074803	15	48540068	ENSG00000074803	N	-0.24932	0.016907	3.22601e-49
antihypertensive drug	breast cancer	SLC12A1	rs12912107	15	48520590	G	A	0.235562	ENSG00000074803	15	48540068	ENSG00000074803	N	0.970781	0.011692	0
antihypertensive drug	breast cancer	SLC12A1	rs12914007	15	48794438	G	T	0.140433	ENSG00000074803	15	48540068	ENSG00000074803	N	-0.24391	0.017229	1.68581e-45
antihypertensive drug	breast cancer	SLC12A1	rs12914834	15	48442282	C	T	0.021066	ENSG00000074803	15	48540068	ENSG00000074803	N	0.654956	0.064904	6.04264e-24
antihypertensive drug	breast cancer	SLC12A1	rs12915240	15	48776647	A	C	0.139839	ENSG00000074803	15	48540068	ENSG00000074803	N	-0.24533	0.017311	1.37341e-45
antihypertensive drug	breast cancer	SLC12A1	rs12915497	15	48776646	A	G	0.1391	ENSG00000074803	15	48540068	ENSG00000074803	N	-0.24346	0.017352	1.01579e-44
antihypertensive drug	breast cancer	SLC12A1	rs12917438	15	48639737	A	G	0.152016	ENSG00000074803	15	48540068	ENSG00000074803	N	1.47549	0.011123	0
antihypertensive drug	breast cancer	SLC12A1	rs12917479	15	48770106	C	T	0.128364	ENSG00000074803	15	48540068	ENSG00000074803	N	-0.25049	0.017897	1.6582e-44
antihypertensive drug	breast cancer	SLC12A1	rs13379564	15	48710468	A	G	0.128557	ENSG00000074803	15	48540068	ENSG00000074803	N	-0.25411	0.017882	7.87479e-46
antihypertensive drug	breast cancer	SLC12A1	rs13379681	15	48683471	T	A	0.096292	ENSG00000074803	15	48540068	ENSG00000074803	N	0.795838	0.02191	6.93791e-289
antihypertensive drug	breast cancer	SLC12A1	rs13379705	15	48644808	C	T	0.164094	ENSG00000074803	15	48540068	ENSG00000074803	N	1.47317	0.010355	0
antihypertensive drug	breast cancer	SLC12A1	rs13380180	15	48644769	T	G	0.164094	ENSG00000074803	15	48540068	ENSG00000074803	N	1.47313	0.010356	0
antihypertensive drug	breast cancer	SLC12A1	rs13598	15	48702457	C	A	0.127817	ENSG00000074803	15	48540068	ENSG00000074803	N	-0.25252	0.017929	4.69667e-45
antihypertensive drug	breast cancer	SLC12A1	rs1377678	15	48247471	C	T	0.381168	ENSG00000074803	15	48540068	ENSG00000074803	N	0.09125	0.01239	1.7715e-13
antihypertensive drug	breast cancer	SLC12A1	rs1377680	15	48296524	C	T	0.208144	ENSG00000074803	15	48540068	ENSG00000074803	N	-0.09296	0.014829	3.64309e-10
antihypertensive drug	breast cancer	SLC12A1	rs1377686	15	48321081	T	C	0.404763	ENSG00000074803	15	48540068	ENSG00000074803	N	0.077805	0.012269	2.271e-10
antihypertensive drug	breast cancer	SLC12A1	rs1385213	15	48555729	C	T	0.045852	ENSG00000074803	15	48540068	ENSG00000074803	N	0.556054	0.028433	3.59623e-85
antihypertensive drug	breast cancer	SLC12A1	rs1426655	15	48358351	G	C	0.430332	ENSG00000074803	15	48540068	ENSG00000074803	N	0.077267	0.012161	2.1033e-10
antihypertensive drug	breast cancer	SLC12A1	rs1426656	15	48327176	A	C	0.439931	ENSG00000074803	15	48540068	ENSG00000074803	N	0.077487	0.012132	1.6917e-10
antihypertensive drug	breast cancer	SLC12A1	rs1426721	15	48670608	C	A	0.192412	ENSG00000074803	15	48540068	ENSG00000074803	N	1.20983	0.011293	0
antihypertensive drug	breast cancer	SLC12A1	rs1426722	15	48569409	T	C	0.204141	ENSG00000074803	15	48540068	ENSG00000074803	N	1.11008	0.011582	0
antihypertensive drug	breast cancer	SLC12A1	rs143560027	15	48963833	A	G	0.015934	ENSG00000074803	15	48540068	ENSG00000074803	N	0.85184	0.056319	1.10459e-51
antihypertensive drug	breast cancer	SLC12A1	rs143794922	15	48101590	T	G	0.014129	ENSG00000074803	15	48540068	ENSG00000074803	N	0.473507	0.071052	2.6611e-11
antihypertensive drug	breast cancer	SLC12A1	rs144571319	15	48385944	C	T	0.01761	ENSG00000074803	15	48540068	ENSG00000074803	N	0.627297	0.073888	2.06991e-17
antihypertensive drug	breast cancer	SLC12A1	rs144641246	15	49208040	A	G	0.014704	ENSG00000074803	15	48540068	ENSG00000074803	N	0.535369	0.051933	6.42993e-25
antihypertensive drug	breast cancer	SLC12A1	rs144887116	15	48910976	T	C	0.014238	ENSG00000074803	15	48540068	ENSG00000074803	N	1.1907	0.059817	3.62454e-88
antihypertensive drug	breast cancer	SLC12A1	rs145337696	15	48704372	G	A	0.018598	ENSG00000074803	15	48540068	ENSG00000074803	N	1.16571	0.045471	6.0264e-145
antihypertensive drug	breast cancer	SLC12A1	rs1453853	15	48236331	G	C	0.126702	ENSG00000074803	15	48540068	ENSG00000074803	N	-0.113	0.018108	4.3757e-10
antihypertensive drug	breast cancer	SLC12A1	rs1453854	15	48229600	C	T	0.390432	ENSG00000074803	15	48540068	ENSG00000074803	N	0.072138	0.012344	5.0901e-09
antihypertensive drug	breast cancer	SLC12A1	rs1453855	15	48333010	G	A	0.407155	ENSG00000074803	15	48540068	ENSG00000074803	N	0.08601	0.01225	2.1997e-12
antihypertensive drug	breast cancer	SLC12A1	rs1453856	15	48329019	T	C	0.437646	ENSG00000074803	15	48540068	ENSG00000074803	N	0.080133	0.012138	4.0565e-11
antihypertensive drug	breast cancer	SLC12A1	rs1453857	15	48328908	T	C	0.438273	ENSG00000074803	15	48540068	ENSG00000074803	N	0.081226	0.012135	2.1804e-11
antihypertensive drug	breast cancer	SLC12A1	rs145691643	15	48812477	C	T	0.014751	ENSG00000074803	15	48540068	ENSG00000074803	N	0.516026	0.059479	4.1065e-18
antihypertensive drug	breast cancer	SLC12A1	rs145991927	15	48653626	T	C	0.145448	ENSG00000074803	15	48540068	ENSG00000074803	N	1.57446	0.010594	0
antihypertensive drug	breast cancer	SLC12A1	rs146994031	15	48618732	A	G	0.014818	ENSG00000074803	15	48540068	ENSG00000074803	N	-0.50436	0.089416	1.6946e-08
antihypertensive drug	breast cancer	SLC12A1	rs147536546	15	48870820	C	T	0.0364	ENSG00000074803	15	48540068	ENSG00000074803	N	0.958708	0.031139	3.73536e-208
antihypertensive drug	breast cancer	SLC12A1	rs1484548	15	48521115	T	G	0.047548	ENSG00000074803	15	48540068	ENSG00000074803	N	0.517099	0.031312	2.89981e-61
antihypertensive drug	breast cancer	SLC12A1	rs149501419	15	48390898	C	T	0.023709	ENSG00000074803	15	48540068	ENSG00000074803	N	0.408693	0.063019	8.8614e-11
antihypertensive drug	breast cancer	SLC12A1	rs149737692	15	48670066	A	G	0.041163	ENSG00000074803	15	48540068	ENSG00000074803	N	1.27274	0.028342	0
antihypertensive drug	breast cancer	SLC12A1	rs150391709	15	48614179	A	C	0.150899	ENSG00000074803	15	48540068	ENSG00000074803	N	1.70367	0.009995	0
antihypertensive drug	breast cancer	SLC12A1	rs150884501	15	48657745	T	G	0.013954	ENSG00000074803	15	48540068	ENSG00000074803	N	1.83412	0.079255	1.74199e-118
antihypertensive drug	breast cancer	SLC12A1	rs1531916	15	48526271	G	A	0.191946	ENSG00000074803	15	48540068	ENSG00000074803	N	1.08971	0.012167	0
antihypertensive drug	breast cancer	SLC12A1	rs1541765	15	48318560	C	A	0.400729	ENSG00000074803	15	48540068	ENSG00000074803	N	0.078262	0.012285	1.8854e-10
antihypertensive drug	breast cancer	SLC12A1	rs1542920	15	48991042	G	A	0.021046	ENSG00000074803	15	48540068	ENSG00000074803	N	0.417581	0.043743	1.3454e-21
antihypertensive drug	breast cancer	SLC12A1	rs1542921	15	48990913	C	T	0.018336	ENSG00000074803	15	48540068	ENSG00000074803	N	0.365059	0.053046	5.90179e-12
antihypertensive drug	breast cancer	SLC12A1	rs1551313	15	48274256	T	C	0.209553	ENSG00000074803	15	48540068	ENSG00000074803	N	-0.09433	0.014792	1.8012e-10
antihypertensive drug	breast cancer	SLC12A1	rs1561207	15	48858971	T	G	0.090964	ENSG00000074803	15	48540068	ENSG00000074803	N	0.310399	0.020799	2.31439e-50
antihypertensive drug	breast cancer	SLC12A1	rs1678978	15	48876157	T	C	0.31313	ENSG00000074803	15	48540068	ENSG00000074803	N	0.183994	0.013067	4.98422e-45
antihypertensive drug	breast cancer	SLC12A1	rs1678981	15	48900097	T	C	0.090832	ENSG00000074803	15	48540068	ENSG00000074803	N	0.313662	0.02081	2.43788e-51
antihypertensive drug	breast cancer	SLC12A1	rs1678982	15	48901420	G	C	0.091307	ENSG00000074803	15	48540068	ENSG00000074803	N	0.310995	0.020763	1.02249e-50
antihypertensive drug	breast cancer	SLC12A1	rs1678983	15	48930645	C	T	0.103622	ENSG00000074803	15	48540068	ENSG00000074803	N	0.296829	0.01962	1.04589e-51
antihypertensive drug	breast cancer	SLC12A1	rs16960346	15	48212113	T	C	0.121625	ENSG00000074803	15	48540068	ENSG00000074803	N	-0.10673	0.018433	7.03029e-09
antihypertensive drug	breast cancer	SLC12A1	rs16960516	15	48329542	G	A	0.068676	ENSG00000074803	15	48540068	ENSG00000074803	N	-0.18237	0.025497	8.51491e-13
antihypertensive drug	breast cancer	SLC12A1	rs16960712	15	48542615	C	T	0.055333	ENSG00000074803	15	48540068	ENSG00000074803	N	0.428	0.026117	2.34523e-60
antihypertensive drug	breast cancer	SLC12A1	rs16960737	15	48592060	G	A	0.208274	ENSG00000074803	15	48540068	ENSG00000074803	N	1.17171	0.010983	0
antihypertensive drug	breast cancer	SLC12A1	rs16960758	15	48607152	C	T	0.161148	ENSG00000074803	15	48540068	ENSG00000074803	N	1.63549	0.008628	0
antihypertensive drug	breast cancer	SLC12A1	rs16960809	15	48646515	C	T	0.164886	ENSG00000074803	15	48540068	ENSG00000074803	N	1.45334	0.010508	0
antihypertensive drug	breast cancer	SLC12A1	rs16960846	15	48667821	C	T	0.061719	ENSG00000074803	15	48540068	ENSG00000074803	N	0.841721	0.026857	1.29843e-215
antihypertensive drug	breast cancer	SLC12A1	rs16960880	15	48693782	A	G	0.053488	ENSG00000074803	15	48540068	ENSG00000074803	N	0.758616	0.026003	4.15779e-187
antihypertensive drug	breast cancer	SLC12A1	rs16960886	15	48699486	A	G	0.092096	ENSG00000074803	15	48540068	ENSG00000074803	N	0.305827	0.020687	1.86353e-49
antihypertensive drug	breast cancer	SLC12A1	rs16960953	15	48738059	C	T	0.014861	ENSG00000074803	15	48540068	ENSG00000074803	N	0.624686	0.09823	2.0254e-10
antihypertensive drug	breast cancer	SLC12A1	rs16960962	15	48741393	T	C	0.05408	ENSG00000074803	15	48540068	ENSG00000074803	N	0.742476	0.025894	8.19094e-181
antihypertensive drug	breast cancer	SLC12A1	rs16960965	15	48747865	A	G	0.014595	ENSG00000074803	15	48540068	ENSG00000074803	N	0.640676	0.09909	1.009e-10
antihypertensive drug	breast cancer	SLC12A1	rs16960972	15	48755530	C	T	0.014128	ENSG00000074803	15	48540068	ENSG00000074803	N	0.652481	0.100704	9.22101e-11
antihypertensive drug	breast cancer	SLC12A1	rs16960982	15	48769618	T	A	0.147339	ENSG00000074803	15	48540068	ENSG00000074803	N	-0.2372	0.016892	8.60008e-45
antihypertensive drug	breast cancer	SLC12A1	rs16960997	15	48774327	T	A	0.150685	ENSG00000074803	15	48540068	ENSG00000074803	N	-0.24059	0.016731	6.90955e-47
antihypertensive drug	breast cancer	SLC12A1	rs16961033	15	48795877	A	G	0.150908	ENSG00000074803	15	48540068	ENSG00000074803	N	-0.24458	0.016713	1.70461e-48
antihypertensive drug	breast cancer	SLC12A1	rs16961046	15	48798708	T	C	0.148581	ENSG00000074803	15	48540068	ENSG00000074803	N	-0.24362	0.016824	1.59292e-47
antihypertensive drug	breast cancer	SLC12A1	rs16961065	15	48806539	T	C	0.092342	ENSG00000074803	15	48540068	ENSG00000074803	N	0.306125	0.020662	1.15109e-49
antihypertensive drug	breast cancer	SLC12A1	rs16961068	15	48806953	C	T	0.153764	ENSG00000074803	15	48540068	ENSG00000074803	N	-0.19627	0.01663	3.81141e-32
[truncated: 6,324 more rows]
