# Supplementary material for: Association of antihypertensive drugs, intestinal ischemia, and breast diseases: A drug-target Mendelian Randomization study
Source: Medicine (Baltimore). 2026 Jun 5;105(23):e49141. doi: 10.1097/MD.0000000000049141 (PMC13246127; doi:10.1097/MD.0000000000049141)
Supplement: Supplementary file 5 [file medi-105-e49141-s005.xlsx]

## Sheet: Sheet1
Table S5. The specific information of SNPs involved in two sample MR analysis.
Exposure	Outcome	Gene	SNP	effect_allele.exposure	other_allele.exposure	effect_allele.outcome	other_allele.outcome	beta.exposure	beta.outcome	eaf.exposure	eaf.outcome	remove	palindromic	ambiguous	chr	pos	se.outcome	samplesize.outcome	pval.outcome	mr_keep.outcome	chr.exposure	pos.exposure	se.exposure	pval.exposure	samplesize.exposure	id.exposure	exposure	mr_keep.exposure	pval_origin.exposure	action	mr_keep	units.outcome	units.exposure	rsq.exposure	effective_n.exposure	rsq.outcome	effective_n.outcome	steiger_dir	steiger_pval	R2	F	FMean	F_pow_beta_se
systolic blood pressure	benign neoplasm of breast	ADRB1	rs10885531	T	C	T	C	0.2999	0.041379	0.5009	0.531666	FALSE	FALSE	FALSE	10	114000000	0.020939	282064	0.048133	TRUE	10	116000000	0.0302	3.6266e-23	728049	ieu-b-38	systolic blood pressure || id:ieu-b-38	TRUE	reported	2	TRUE			0.000135432	728049	1.38455e-05	282064	TRUE	0.000357392	0.0449699	34281.8	24189.6	98.6141
systolic blood pressure	benign neoplasm of breast	ADRB1	rs11196553	T	C	T	C	0.6252	-0.06053	0.045	0.036088	FALSE	FALSE	FALSE	10	114000000	0.055215	282064	0.272932	TRUE	10	116000000	0.074	2.89401e-17	720063	ieu-b-38	systolic blood pressure || id:ieu-b-38	TRUE	reported	2	TRUE			9.91202e-05	720063	4.26129e-06	282064	TRUE	0.000381044	0.033596	25031.9	24189.6	71.3797
systolic blood pressure	benign neoplasm of breast	ADRB1	rs11196597	A	G	A	G	0.2858	-0.04127	0.133	0.124302	FALSE	FALSE	FALSE	10	114000000	0.031645	282064	0.19215	TRUE	10	116000000	0.0458	4.22698e-10	701272	ieu-b-38	systolic blood pressure || id:ieu-b-38	TRUE	reported	2	TRUE			5.55244e-05	701272	6.03074e-06	282064	TRUE	0.0250489	0.0188376	13463.9	24189.6	38.9398
systolic blood pressure	benign neoplasm of breast	ADRB1	rs11196625	A	G	A	G	0.2274	0.031359	0.1928	0.199606	FALSE	FALSE	FALSE	10	114000000	0.026169	282064	0.230786	TRUE	10	116000000	0.0395	8.28591e-09	698363	ieu-b-38	systolic blood pressure || id:ieu-b-38	TRUE	reported	2	TRUE			4.74555e-05	698363	5.09108e-06	282064	TRUE	0.0378506	0.0160953	11424.2	24189.6	33.1426
systolic blood pressure	benign neoplasm of breast	ADRB1	rs143854972	A	G	A	G	0.4306	-0.01151	0.0578	0.041253	FALSE	FALSE	FALSE	10	114000000	0.052275	282064	0.825699	TRUE	10	116000000	0.0664	8.89406e-11	700748	ieu-b-38	systolic blood pressure || id:ieu-b-38	TRUE	reported	2	TRUE			6.00102e-05	700748	1.71938e-07	282064	TRUE	0.00100859	0.0201952	14443.4	24189.6	42.0544
systolic blood pressure	benign neoplasm of breast	ADRB1	rs17875473	T	C	T	C	0.3283	0.054203	0.0871	0.112586	FALSE	FALSE	FALSE	10	114000000	0.03318	282064	0.10234	TRUE	10	116000000	0.0552	2.65797e-09	707302	ieu-b-38	systolic blood pressure || id:ieu-b-38	TRUE	reported	2	TRUE			5.00079e-05	707302	9.46133e-06	282064	TRUE	0.072762	0.0171401	12334.6	24189.6	35.3723
systolic blood pressure	benign neoplasm of breast	ADRB1	rs180898	C	A	C	A	-0.5177	0.078107	0.0661	0.066642	FALSE	FALSE	FALSE	10	114000000	0.041971	282064	0.062748	TRUE	10	116000000	0.065	1.64702e-15	649501	ieu-b-38	systolic blood pressure || id:ieu-b-38	TRUE	reported	2	TRUE			9.76582e-05	649501	1.22782e-05	282064	TRUE	0.00467497	0.0330893	22227	24189.6	63.4351
systolic blood pressure	benign neoplasm of breast	ADRB1	rs460718	G	A	G	A	0.2764	0.048961	0.6734	0.791123	FALSE	FALSE	FALSE	10	114000000	0.025573	282064	0.055552	TRUE	10	116000000	0.0324	1.358e-17	725026	ieu-b-38	systolic blood pressure || id:ieu-b-38	TRUE	reported	2	TRUE			0.000100367	725026	1.2995e-05	282064	TRUE	0.00384989	0.0336043	25211.2	24189.6	72.7756
systolic blood pressure	benign neoplasm of breast	ADRB1	rs68122733	G	A	G	A	-0.3343	-0.00535	0.1718	0.232164	FALSE	FALSE	FALSE	10	114000000	0.024764	282064	0.828989	TRUE	10	116000000	0.0406	1.68811e-16	715593	ieu-b-38	systolic blood pressure || id:ieu-b-38	TRUE	reported	2	TRUE			9.47359e-05	715593	1.65408e-07	282064	TRUE	2.72674e-05	0.0318025	23505.1	24189.6	67.7986
systolic blood pressure	benign neoplasm of breast	ADRB1	rs740746	A	G	A	G	0.4557	0.023344	0.7318	0.747339	FALSE	FALSE	FALSE	10	114000000	0.023905	282064	0.328799	TRUE	10	116000000	0.0342	1.42102e-40	725665	ieu-b-38	systolic blood pressure || id:ieu-b-38	TRUE	reported	2	TRUE			0.000244605	725665	3.38089e-06	282064	TRUE	4.95696e-10	0.0815153	64402.4	24189.6	177.544
systolic blood pressure	benign neoplasm of breast	ADRB1	rs79850079	A	G	A	G	-0.5804	-0.00988	0.0317	0.022224	FALSE	FALSE	FALSE	10	114000000	0.071342	282064	0.889881	TRUE	10	116000000	0.0905	1.448e-10	693367	ieu-b-38	systolic blood pressure || id:ieu-b-38	TRUE	reported	2	TRUE			5.93157e-05	693367	6.79633e-08	282064	TRUE	0.000862507	0.0206802	14641.7	24189.6	41.1299
systolic blood pressure	benign neoplasm of breast	ADRB1	rs855715	T	G	T	G	-0.4394	-0.05308	0.1202	0.085402	FALSE	FALSE	FALSE	10	114000000	0.037465	282064	0.156567	TRUE	10	116000000	0.0482	7.87771e-20	688410	ieu-b-38	systolic blood pressure || id:ieu-b-38	TRUE	reported	2	TRUE			0.000120706	688410	7.11564e-06	282064	TRUE	0.000198147	0.0408356	29308.3	24189.6	83.1048
systolic blood pressure	benign neoplasm of breast	SLC12A1	rs36029774	T	C	T	C	-0.3763	0.05552	0.1042	0.065145	FALSE	FALSE	FALSE	15	48400837	0.042255	282064	0.188869	TRUE	15	48693034	0.0508	1.23112e-13	700176	ieu-b-38	systolic blood pressure || id:ieu-b-38	TRUE	reported	2	TRUE			7.83612e-05	700176	6.12069e-06	282064	TRUE	0.00423526	0.0264349	19011.6	19011.6	54.8708
systolic blood pressure	benign neoplasm of breast	SLC12A2	rs1351141	T	G	T	G	0.2052	0.031444	0.2341	0.202856	FALSE	FALSE	FALSE	5	128000000	0.025875	282064	0.224279	TRUE	5	128000000	0.0356	8.25601e-09	732950	ieu-b-38	systolic blood pressure || id:ieu-b-38	TRUE	reported	2	TRUE			4.53275e-05	732950	5.23566e-06	282064	TRUE	0.0448729	0.0150993	11236.7	14190.9	33.2242
systolic blood pressure	benign neoplasm of breast	SLC12A2	rs17676242	A	G	A	G	0.4156	0.084341	0.0915	0.061377	FALSE	FALSE	FALSE	5	128000000	0.043691	282064	0.05356	TRUE	5	128000000	0.0533	6.62217e-15	708590	ieu-b-38	systolic blood pressure || id:ieu-b-38	TRUE	reported	2	TRUE			8.57957e-05	708590	1.3211e-05	282064	TRUE	0.0114721	0.0287162	20949.6	14190.9	60.799
systolic blood pressure	benign neoplasm of breast	SLC12A2	rs17676396	C	T	C	T	-0.2104	0.021104	0.2948	0.377791	FALSE	FALSE	FALSE	5	128000000	0.021476	282064	0.325771	TRUE	5	128000000	0.0332	2.21702e-10	730957	ieu-b-38	systolic blood pressure || id:ieu-b-38	TRUE	reported	2	TRUE			5.49415e-05	730957	3.42345e-06	282064	TRUE	0.0120976	0.0184061	13706.3	14190.9	40.162
systolic blood pressure	benign neoplasm of breast	SLC12A2	rs3101725	C	T	C	T	0.1979	-0.05104	0.7583	0.885109	FALSE	FALSE	FALSE	5	128000000	0.032482	282064	0.116139	TRUE	5	128000000	0.0356	2.75201e-08	719283	ieu-b-38	systolic blood pressure || id:ieu-b-38	TRUE	reported	2	TRUE			4.2961e-05	719283	8.75202e-06	282064	TRUE	0.105509	0.0143562	10476.5	14190.9	30.9024
systolic blood pressure	benign neoplasm of breast	SLC12A2	rs4836365	A	C	A	C	0.3483	0.082643	0.1129	0.108035	FALSE	FALSE	FALSE	5	128000000	0.033602	282064	0.013914	TRUE	5	127000000	0.0478	3.15283e-13	734202	ieu-b-38	systolic blood pressure || id:ieu-b-38	TRUE	reported	2	TRUE			7.23112e-05	734202	2.1445e-05	282064	TRUE	0.0804155	0.0242998	18285.3	14190.9	53.0947
systolic blood pressure	benign neoplasm of breast	SLC12A2	rs62373688	A	T	A	T	0.2742	0.057838	0.1306	0.141296	FALSE	TRUE	FALSE	5	128000000	0.030026	282064	0.054074	TRUE	5	127000000	0.0454	1.57801e-09	717542	ieu-b-38	systolic blood pressure || id:ieu-b-38	TRUE	reported	2	TRUE			5.08341e-05	717542	1.31544e-05	282064	TRUE	0.114971	0.0170737	12463.9	14190.9	36.4773
systolic blood pressure	benign neoplasm of breast	SLC12A2	rs6860245	C	G	C	G	-0.2112	0.031561	0.2435	0.15468	FALSE	TRUE	FALSE	5	128000000	0.028625	282064	0.270223	TRUE	5	127000000	0.0353	2.09802e-09	731294	ieu-b-38	systolic blood pressure || id:ieu-b-38	TRUE	reported	2	TRUE			4.8947e-05	731294	4.30972e-06	282064	TRUE	0.0264262	0.0164333	12218.4	14190.9	35.7963
systolic blood pressure	breast cancer	ADRB1	rs10885531	T	C	T	C	0.2999	0.0059	0.5009	0.5057	FALSE	FALSE	FALSE	10	116000000	0.0066	228951	0.3719	TRUE	10	116000000	0.0302	3.6266e-23	728049	ieu-b-38	systolic blood pressure || id:ieu-b-38	TRUE	reported	2	TRUE			0.000135432	728049	3.49041e-06	228951	TRUE	4.55519e-05	0.0449699	34281.8	24189.6	98.6141
systolic blood pressure	breast cancer	ADRB1	rs11196553	T	C	T	C	0.6252	-0.0071	0.045	0.0438	FALSE	FALSE	FALSE	10	116000000	0.0176	228951	0.6862	TRUE	10	116000000	0.074	2.89401e-17	720063	ieu-b-38	systolic blood pressure || id:ieu-b-38	TRUE	reported	2	TRUE			9.91202e-05	720063	7.10808e-07	228951	TRUE	0.000145708	0.033596	25031.9	24189.6	71.3797
systolic blood pressure	breast cancer	ADRB1	rs11196597	A	G	A	G	0.2858	-0.0067	0.133	0.1511	FALSE	FALSE	FALSE	10	116000000	0.01	228951	0.5038	TRUE	10	116000000	0.0458	4.22698e-10	701272	ieu-b-38	systolic blood pressure || id:ieu-b-38	TRUE	reported	2	TRUE			5.55244e-05	701272	1.96069e-06	228951	TRUE	0.0119358	0.0188376	13463.9	24189.6	38.9398
systolic blood pressure	breast cancer	ADRB1	rs11196625	A	G	A	G	0.2274	-0.0054	0.1928	0.1788	FALSE	FALSE	FALSE	10	116000000	0.0088	228951	0.5452	TRUE	10	116000000	0.0395	8.28591e-09	698363	ieu-b-38	systolic blood pressure || id:ieu-b-38	TRUE	reported	2	TRUE			4.74555e-05	698363	1.64468e-06	228951	TRUE	0.0199119	0.0160953	11424.2	24189.6	33.1426
systolic blood pressure	breast cancer	ADRB1	rs143854972	A	G	A	G	0.4306	-0.0147	0.0578	0.0536	FALSE	FALSE	FALSE	10	116000000	0.0147	228951	0.3172	TRUE	10	116000000	0.0664	8.89406e-11	700748	ieu-b-38	systolic blood pressure || id:ieu-b-38	TRUE	reported	2	TRUE			6.00102e-05	700748	4.36777e-06	228951	TRUE	0.0187772	0.0201952	14443.4	24189.6	42.0544
systolic blood pressure	breast cancer	ADRB1	rs17875473	T	C	T	C	0.3283	0.0053	0.0871	0.0893	FALSE	FALSE	FALSE	10	116000000	0.012	228951	0.6577	TRUE	10	116000000	0.0552	2.65797e-09	707302	ieu-b-38	systolic blood pressure || id:ieu-b-38	TRUE	reported	2	TRUE			5.00079e-05	707302	8.52021e-07	228951	TRUE	0.0105532	0.0171401	12334.6	24189.6	35.3723
systolic blood pressure	breast cancer	ADRB1	rs180898	C	A	C	A	-0.5177	0.0211	0.0661	0.0692	FALSE	FALSE	FALSE	10	116000000	0.0139	228951	0.1299	TRUE	10	116000000	0.065	1.64702e-15	649501	ieu-b-38	systolic blood pressure || id:ieu-b-38	TRUE	reported	2	TRUE			9.76582e-05	649501	1.00645e-05	228951	TRUE	0.00576692	0.0330893	22227	24189.6	63.4351
systolic blood pressure	breast cancer	ADRB1	rs460718	G	A	G	A	0.2764	-0.0178	0.6734	0.6747	FALSE	FALSE	FALSE	10	116000000	0.0071	228951	0.0125499	TRUE	10	116000000	0.0324	1.358e-17	725026	ieu-b-38	systolic blood pressure || id:ieu-b-38	TRUE	reported	2	TRUE			0.000100367	725026	2.74519e-05	228951	TRUE	0.046201	0.0336043	25211.2	24189.6	72.7756
systolic blood pressure	breast cancer	ADRB1	rs68122733	G	A	G	A	-0.3343	-0.0023	0.1718	0.1683	FALSE	FALSE	FALSE	10	116000000	0.0089	228951	0.7975	TRUE	10	116000000	0.0406	1.68811e-16	715593	ieu-b-38	systolic blood pressure || id:ieu-b-38	TRUE	reported	2	TRUE			9.47359e-05	715593	2.917e-07	228951	TRUE	0.000128738	0.0318025	23505.1	24189.6	67.7986
systolic blood pressure	breast cancer	ADRB1	rs740746	A	G	A	G	0.4557	-0.0039	0.7318	0.73	FALSE	FALSE	FALSE	10	116000000	0.0073	228951	0.5914	TRUE	10	116000000	0.0342	1.42102e-40	725665	ieu-b-38	systolic blood pressure || id:ieu-b-38	TRUE	reported	2	TRUE			0.000244605	725665	1.24665e-06	228951	TRUE	1.3667e-09	0.0815153	64402.4	24189.6	177.544
systolic blood pressure	breast cancer	ADRB1	rs79850079	A	G	A	G	-0.5804	-0.0154	0.0317	0.0323	FALSE	FALSE	FALSE	10	116000000	0.0187	228951	0.4116	TRUE	10	116000000	0.0905	1.448e-10	693367	ieu-b-38	systolic blood pressure || id:ieu-b-38	TRUE	reported	2	TRUE			5.93157e-05	693367	2.96223e-06	228951	TRUE	0.0130939	0.0206802	14641.7	24189.6	41.1299
systolic blood pressure	breast cancer	ADRB1	rs855715	T	G	T	G	-0.4394	0.0319	0.1202	0.1112	FALSE	FALSE	FALSE	10	116000000	0.011	228951	0.00370502	TRUE	10	116000000	0.0482	7.87771e-20	688410	ieu-b-38	systolic blood pressure || id:ieu-b-38	TRUE	reported	2	TRUE			0.000120706	688410	3.67317e-05	228951	TRUE	0.0411569	0.0408356	29308.3	24189.6	83.1048
systolic blood pressure	breast cancer	SLC12A1	rs36029774	T	C	T	C	-0.3763	0.0132	0.1042	0.1051	FALSE	FALSE	FALSE	15	48693034	0.0116	228951	0.2562	TRUE	15	48693034	0.0508	1.23112e-13	700176	ieu-b-38	systolic blood pressure || id:ieu-b-38	TRUE	reported	2	TRUE			7.83612e-05	700176	5.65576e-06	228951	TRUE	0.00716236	0.0264349	19011.6	19011.6	54.8708
systolic blood pressure	breast cancer	SLC12A2	rs1351141	T	G	T	G	0.2052	-0.0035	0.2341	0.2361	FALSE	FALSE	FALSE	5	128000000	0.0077	228951	0.6478	TRUE	5	128000000	0.0356	8.25601e-09	732950	ieu-b-38	systolic blood pressure || id:ieu-b-38	TRUE	reported	2	TRUE			4.53275e-05	732950	9.02434e-07	228951	TRUE	0.015722	0.0150993	11236.7	15328.3	33.2242
systolic blood pressure	breast cancer	SLC12A2	rs17676242	A	G	A	G	0.4156	-0.0186	0.0915	0.0874	FALSE	FALSE	FALSE	5	128000000	0.0117	228951	0.1115	TRUE	5	128000000	0.0533	6.62217e-15	708590	ieu-b-38	systolic blood pressure || id:ieu-b-38	TRUE	reported	2	TRUE			8.57957e-05	708590	1.10385e-05	228951	TRUE	0.0134702	0.0287162	20949.6	15328.3	60.799
systolic blood pressure	breast cancer	SLC12A2	rs17676396	C	T	C	T	-0.2104	0.0041	0.2948	0.31	FALSE	FALSE	FALSE	5	128000000	0.0067	228951	0.542199	TRUE	5	128000000	0.0332	2.21702e-10	730957	ieu-b-38	systolic blood pressure || id:ieu-b-38	TRUE	reported	2	TRUE			5.49415e-05	730957	1.63561e-06	228951	TRUE	0.0104376	0.0184061	13706.3	15328.3	40.162
systolic blood pressure	breast cancer	SLC12A2	rs4836365	A	C	A	C	0.3483	-0.0125	0.1129	0.106	FALSE	FALSE	FALSE	5	127000000	0.0107	228951	0.2403	TRUE	5	127000000	0.0478	3.15283e-13	734202	ieu-b-38	systolic blood pressure || id:ieu-b-38	TRUE	reported	2	TRUE			7.23112e-05	734202	5.96089e-06	228951	TRUE	0.011322	0.0242998	18285.3	15328.3	53.0947
systolic blood pressure	breast cancer	SLC12A2	rs62373688	A	T	A	T	0.2742	-0.0176	0.1306	0.1209	FALSE	TRUE	FALSE	5	127000000	0.0101	228951	0.0815906	TRUE	5	127000000	0.0454	1.57801e-09	717542	ieu-b-38	systolic blood pressure || id:ieu-b-38	TRUE	reported	2	TRUE			5.08341e-05	717542	1.32629e-05	228951	TRUE	0.146173	0.0170737	12463.9	15328.3	36.4773
systolic blood pressure	ER+ breast cancer	ADRB1	rs10885531	T	C	T	C	0.2999	0.0127	0.5009	0.5055	FALSE	FALSE	FALSE	10	116000000	0.0079	175475	0.1074	TRUE	10	116000000	0.0302	3.6266e-23	728049	ieu-b-38	systolic blood pressure || id:ieu-b-38	TRUE	reported	2	TRUE			0.000135432	728049	1.47278e-05	175475	TRUE	0.0033558	0.0449699	34281.8	24189.6	98.6141
systolic blood pressure	ER+ breast cancer	ADRB1	rs11196553	T	C	T	C	0.6252	-0.0193	0.045	0.0438	FALSE	FALSE	FALSE	10	116000000	0.0212	175475	0.3641	TRUE	10	116000000	0.074	2.89401e-17	720063	ieu-b-38	systolic blood pressure || id:ieu-b-38	TRUE	reported	2	TRUE			9.91202e-05	720063	4.72314e-06	175475	TRUE	0.00346199	0.033596	25031.9	24189.6	71.3797
systolic blood pressure	ER+ breast cancer	ADRB1	rs11196597	A	G	A	G	0.2858	-0.0023	0.133	0.1517	FALSE	FALSE	FALSE	10	116000000	0.0119	175475	0.8479	TRUE	10	116000000	0.0458	4.22698e-10	701272	ieu-b-38	systolic blood pressure || id:ieu-b-38	TRUE	reported	2	TRUE			5.55244e-05	701272	2.12888e-07	175475	TRUE	0.00882419	0.0188376	13463.9	24189.6	38.9398
systolic blood pressure	ER+ breast cancer	ADRB1	rs11196625	A	G	A	G	0.2274	0.003	0.1928	0.1777	FALSE	FALSE	FALSE	10	116000000	0.0106	175475	0.776	TRUE	10	116000000	0.0395	8.28591e-09	698363	ieu-b-38	systolic blood pressure || id:ieu-b-38	TRUE	reported	2	TRUE			4.74555e-05	698363	4.56478e-07	175475	TRUE	0.0199786	0.0160953	11424.2	24189.6	33.1426
systolic blood pressure	ER+ breast cancer	ADRB1	rs143854972	A	G	A	G	0.4306	-0.025	0.0578	0.053	FALSE	FALSE	FALSE	10	116000000	0.0178	175475	0.1588	TRUE	10	116000000	0.0664	8.89406e-11	700748	ieu-b-38	systolic blood pressure || id:ieu-b-38	TRUE	reported	2	TRUE			6.00102e-05	700748	1.12415e-05	175475	TRUE	0.0997625	0.0201952	14443.4	24189.6	42.0544
systolic blood pressure	ER+ breast cancer	ADRB1	rs17875473	T	C	T	C	0.3283	0.01	0.0871	0.0886	FALSE	FALSE	FALSE	10	116000000	0.0144	175475	0.4878	TRUE	10	116000000	0.0552	2.65797e-09	707302	ieu-b-38	systolic blood pressure || id:ieu-b-38	TRUE	reported	2	TRUE			5.00079e-05	707302	2.7483e-06	175475	TRUE	0.0423571	0.0171401	12334.6	24189.6	35.3723
systolic blood pressure	ER+ breast cancer	ADRB1	rs180898	C	A	C	A	-0.5177	0.0312	0.0661	0.069	FALSE	FALSE	FALSE	10	116000000	0.0166	175475	0.0597297	TRUE	10	116000000	0.065	1.64702e-15	649501	ieu-b-38	systolic blood pressure || id:ieu-b-38	TRUE	reported	2	TRUE			9.76582e-05	649501	2.01314e-05	175475	TRUE	0.04491	0.0330893	22227	24189.6	63.4351
systolic blood pressure	ER+ breast cancer	ADRB1	rs460718	G	A	G	A	0.2764	-0.0211	0.6734	0.6747	FALSE	FALSE	FALSE	10	116000000	0.0085	175475	0.01286	TRUE	10	116000000	0.0324	1.358e-17	725026	ieu-b-38	systolic blood pressure || id:ieu-b-38	TRUE	reported	2	TRUE			0.000100367	725026	3.51157e-05	175475	TRUE	0.123965	0.0336043	25211.2	24189.6	72.7756
systolic blood pressure	ER+ breast cancer	ADRB1	rs68122733	G	A	G	A	-0.3343	-0.0128	0.1718	0.1683	FALSE	FALSE	FALSE	10	116000000	0.0107	175475	0.2304	TRUE	10	116000000	0.0406	1.68811e-16	715593	ieu-b-38	systolic blood pressure || id:ieu-b-38	TRUE	reported	2	TRUE			9.47359e-05	715593	8.15527e-06	175475	TRUE	0.00982719	0.0318025	23505.1	24189.6	67.7986
systolic blood pressure	ER+ breast cancer	ADRB1	rs740746	A	G	A	G	0.4557	-0.0067	0.7318	0.7291	FALSE	FALSE	FALSE	10	116000000	0.0087	175475	0.4423	TRUE	10	116000000	0.0342	1.42102e-40	725665	ieu-b-38	systolic blood pressure || id:ieu-b-38	TRUE	reported	2	TRUE			0.000244605	725665	3.37986e-06	175475	TRUE	2.12025e-07	0.0815153	64402.4	24189.6	177.544
systolic blood pressure	ER+ breast cancer	ADRB1	rs79850079	A	G	A	G	-0.5804	-0.0114	0.0317	0.0322	FALSE	FALSE	FALSE	10	116000000	0.0223	175475	0.6095	TRUE	10	116000000	0.0905	1.448e-10	693367	ieu-b-38	systolic blood pressure || id:ieu-b-38	TRUE	reported	2	TRUE			5.93157e-05	693367	1.48932e-06	175475	TRUE	0.0152906	0.0206802	14641.7	24189.6	41.1299
systolic blood pressure	ER+ breast cancer	ADRB1	rs855715	T	G	T	G	-0.4394	0.0283	0.1202	0.1106	FALSE	FALSE	FALSE	10	116000000	0.0132	175475	0.0315	TRUE	10	116000000	0.0482	7.87771e-20	688410	ieu-b-38	systolic blood pressure || id:ieu-b-38	TRUE	reported	2	TRUE			0.000120706	688410	2.61941e-05	175475	TRUE	0.0281892	0.0408356	29308.3	24189.6	83.1048
systolic blood pressure	ER+ breast cancer	SLC12A1	rs36029774	T	C	T	C	-0.3763	0.0081	0.1042	0.1057	FALSE	FALSE	FALSE	15	48693034	0.0138	175475	0.559399	TRUE	15	48693034	0.0508	1.23112e-13	700176	ieu-b-38	systolic blood pressure || id:ieu-b-38	TRUE	reported	2	TRUE			7.83612e-05	700176	1.96336e-06	175475	TRUE	0.00525352	0.0264349	19011.6	19011.6	54.8708
systolic blood pressure	ER+ breast cancer	SLC12A2	rs1351141	T	G	T	G	0.2052	-0.008	0.2341	0.2363	FALSE	FALSE	FALSE	5	128000000	0.0092	175475	0.386	TRUE	5	128000000	0.0356	8.25601e-09	732950	ieu-b-38	systolic blood pressure || id:ieu-b-38	TRUE	reported	2	TRUE			4.53275e-05	732950	4.30916e-06	175475	TRUE	0.0797375	0.0150993	11236.7	15328.3	33.2242
systolic blood pressure	ER+ breast cancer	SLC12A2	rs17676242	A	G	A	G	0.4156	-0.0221	0.0915	0.0869	FALSE	FALSE	FALSE	5	128000000	0.014	175475	0.1143	TRUE	5	128000000	0.0533	6.62217e-15	708590	ieu-b-38	systolic blood pressure || id:ieu-b-38	TRUE	reported	2	TRUE			8.57957e-05	708590	1.42008e-05	175475	TRUE	0.0393454	0.0287162	20949.6	15328.3	60.799
systolic blood pressure	ER+ breast cancer	SLC12A2	rs17676396	C	T	C	T	-0.2104	0.0029	0.2948	0.3106	FALSE	FALSE	FALSE	5	128000000	0.008	175475	0.717799	TRUE	5	128000000	0.0332	2.21702e-10	730957	ieu-b-38	systolic blood pressure || id:ieu-b-38	TRUE	reported	2	TRUE			5.49415e-05	730957	7.48868e-07	175475	TRUE	0.0137863	0.0184061	13706.3	15328.3	40.162
systolic blood pressure	ER+ breast cancer	SLC12A2	rs4836365	A	C	A	C	0.3483	-0.0147	0.1129	0.1058	FALSE	FALSE	FALSE	5	127000000	0.0127	175475	0.2494	TRUE	5	127000000	0.0478	3.15283e-13	734202	ieu-b-38	systolic blood pressure || id:ieu-b-38	TRUE	reported	2	TRUE			7.23112e-05	734202	7.63508e-06	175475	TRUE	0.030744	0.0242998	18285.3	15328.3	53.0947
systolic blood pressure	ER+ breast cancer	SLC12A2	rs62373688	A	T	A	T	0.2742	-0.0212	0.1306	0.1207	FALSE	TRUE	FALSE	5	127000000	0.012	175475	0.0790205	TRUE	5	127000000	0.0454	1.57801e-09	717542	ieu-b-38	systolic blood pressure || id:ieu-b-38	TRUE	reported	2	TRUE			5.08341e-05	717542	1.77865e-05	175475	TRUE	0.274126	0.0170737	12463.9	15328.3	36.4773
systolic blood pressure	ER- breast cancer	ADRB1	rs10885531	T	C	T	C	0.2999	0.0167	0.5009	0.5055	FALSE	FALSE	FALSE	10	116000000	0.0119	127442	0.1615	TRUE	10	116000000	0.0302	3.6266e-23	728049	ieu-b-38	systolic blood pressure || id:ieu-b-38	TRUE	reported	2	TRUE			0.000135432	728049	1.54535e-05	127442	TRUE	0.0111461	0.0449699	34281.8	24189.6	98.6141
systolic blood pressure	ER- breast cancer	ADRB1	rs11196553	T	C	T	C	0.6252	0.0163	0.045	0.0443	FALSE	FALSE	FALSE	10	116000000	0.032	127442	0.6096	TRUE	10	116000000	0.074	2.89401e-17	720063	ieu-b-38	systolic blood pressure || id:ieu-b-38	TRUE	reported	2	TRUE			9.91202e-05	720063	2.03596e-06	127442	TRUE	0.00500649	0.033596	25031.9	24189.6	71.3797
systolic blood pressure	ER- breast cancer	ADRB1	rs11196597	A	G	A	G	0.2858	0.0099	0.133	0.1489	FALSE	FALSE	FALSE	10	116000000	0.018	127442	0.580801	TRUE	10	116000000	0.0458	4.22698e-10	701272	ieu-b-38	systolic blood pressure || id:ieu-b-38	TRUE	reported	2	TRUE			5.55244e-05	701272	2.37366e-06	127442	TRUE	0.0522454	0.0188376	13463.9	24189.6	38.9398
systolic blood pressure	ER- breast cancer	ADRB1	rs11196625	A	G	A	G	0.2274	0.0012	0.1928	0.1804	FALSE	FALSE	FALSE	10	116000000	0.0161	127442	0.9409	TRUE	10	116000000	0.0395	8.28591e-09	698363	ieu-b-38	systolic blood pressure || id:ieu-b-38	TRUE	reported	2	TRUE			4.74555e-05	698363	4.35918e-08	127442	TRUE	0.0283078	0.0160953	11424.2	24189.6	33.1426
systolic blood pressure	ER- breast cancer	ADRB1	rs143854972	A	G	A	G	0.4306	0.0243	0.0578	0.0534	FALSE	FALSE	FALSE	10	116000000	0.0269	127442	0.3666	TRUE	10	116000000	0.0664	8.89406e-11	700748	ieu-b-38	systolic blood pressure || id:ieu-b-38	TRUE	reported	2	TRUE			6.00102e-05	700748	6.40324e-06	127442	TRUE	0.0867313	0.0201952	14443.4	24189.6	42.0544
systolic blood pressure	ER- breast cancer	ADRB1	rs17875473	T	C	T	C	0.3283	0.012	0.0871	0.0897	FALSE	FALSE	FALSE	10	116000000	0.0218	127442	0.583001	TRUE	10	116000000	0.0552	2.65797e-09	707302	ieu-b-38	systolic blood pressure || id:ieu-b-38	TRUE	reported	2	TRUE			5.00079e-05	707302	2.37762e-06	127442	TRUE	0.0691972	0.0171401	12334.6	24189.6	35.3723
systolic blood pressure	ER- breast cancer	ADRB1	rs180898	C	A	C	A	-0.5177	-0.0164	0.0661	0.0689	FALSE	FALSE	FALSE	10	116000000	0.0254	127442	0.5177	TRUE	10	116000000	0.065	1.64702e-15	649501	ieu-b-38	systolic blood pressure || id:ieu-b-38	TRUE	reported	2	TRUE			9.76582e-05	649501	3.27125e-06	127442	TRUE	0.0084064	0.0330893	22227	24189.6	63.4351
systolic blood pressure	ER- breast cancer	ADRB1	rs460718	G	A	G	A	0.2764	-0.0036	0.6734	0.6735	FALSE	FALSE	FALSE	10	116000000	0.0128	127442	0.7799	TRUE	10	116000000	0.0324	1.358e-17	725026	ieu-b-38	systolic blood pressure || id:ieu-b-38	TRUE	reported	2	TRUE			0.000100367	725026	6.20696e-07	127442	TRUE	0.00237371	0.0336043	25211.2	24189.6	72.7756
systolic blood pressure	ER- breast cancer	ADRB1	rs68122733	G	A	G	A	-0.3343	0.0014	0.1718	0.1676	FALSE	FALSE	FALSE	10	116000000	0.0163	127442	0.9308	TRUE	10	116000000	0.0406	1.68811e-16	715593	ieu-b-38	systolic blood pressure || id:ieu-b-38	TRUE	reported	2	TRUE			9.47359e-05	715593	5.78862e-08	127442	TRUE	0.00179494	0.0318025	23505.1	24189.6	67.7986
systolic blood pressure	ER- breast cancer	ADRB1	rs740746	A	G	A	G	0.4557	0.013	0.7318	0.7288	FALSE	FALSE	FALSE	10	116000000	0.0132	127442	0.3249	TRUE	10	116000000	0.0342	1.42102e-40	725665	ieu-b-38	systolic blood pressure || id:ieu-b-38	TRUE	reported	2	TRUE			0.000244605	725665	7.61079e-06	127442	TRUE	2.22094e-05	0.0815153	64402.4	24189.6	177.544
systolic blood pressure	ER- breast cancer	ADRB1	rs79850079	A	G	A	G	-0.5804	-0.0315	0.0317	0.032	FALSE	FALSE	FALSE	10	116000000	0.0348	127442	0.3662	TRUE	10	116000000	0.0905	1.448e-10	693367	ieu-b-38	systolic blood pressure || id:ieu-b-38	TRUE	reported	2	TRUE			5.93157e-05	693367	6.42916e-06	127442	TRUE	0.0900627	0.0206802	14641.7	24189.6	41.1299
systolic blood pressure	ER- breast cancer	ADRB1	rs855715	T	G	T	G	-0.4394	0.0149	0.1202	0.1101	FALSE	FALSE	FALSE	10	116000000	0.0201	127442	0.4581	TRUE	10	116000000	0.0482	7.87771e-20	688410	ieu-b-38	systolic blood pressure || id:ieu-b-38	TRUE	reported	2	TRUE			0.000120706	688410	4.31194e-06	127442	TRUE	0.00347843	0.0408356	29308.3	24189.6	83.1048
systolic blood pressure	ER- breast cancer	SLC12A1	rs36029774	T	C	T	C	-0.3763	0.0307	0.1042	0.1078	FALSE	FALSE	FALSE	15	48693034	0.0204	127442	0.1333	TRUE	15	48693034	0.0508	1.23112e-13	700176	ieu-b-38	systolic blood pressure || id:ieu-b-38	TRUE	reported	2	TRUE			7.83612e-05	700176	1.77706e-05	127442	TRUE	0.127877	0.0264349	19011.6	19011.6	54.8708
systolic blood pressure	ER- breast cancer	SLC12A2	rs1351141	T	G	T	G	0.2052	########	0.2341	0.2356	FALSE	FALSE	FALSE	5	128000000	0.014	127442	0.9806	TRUE	5	128000000	0.0356	8.25601e-09	732950	ieu-b-38	systolic blood pressure || id:ieu-b-38	TRUE	reported	2	TRUE			4.53275e-05	732950	3.60314e-09	127442	TRUE	0.027909	0.0150993	11236.7	15328.3	33.2242
systolic blood pressure	ER- breast cancer	SLC12A2	rs17676242	A	G	A	G	0.4156	-0.0173	0.0915	0.0873	FALSE	FALSE	FALSE	5	128000000	0.0213	127442	0.4162	TRUE	5	128000000	0.0533	6.62217e-15	708590	ieu-b-38	systolic blood pressure || id:ieu-b-38	TRUE	reported	2	TRUE			8.57957e-05	708590	5.17637e-06	127442	TRUE	0.0216457	0.0287162	20949.6	15328.3	60.799
systolic blood pressure	ER- breast cancer	SLC12A2	rs17676396	C	T	C	T	-0.2104	0.012	0.2948	0.3107	FALSE	FALSE	FALSE	5	128000000	0.0122	127442	0.3231	TRUE	5	128000000	0.0332	2.21702e-10	730957	ieu-b-38	systolic blood pressure || id:ieu-b-38	TRUE	reported	2	TRUE			5.49415e-05	730957	7.59161e-06	127442	TRUE	0.124992	0.0184061	13706.3	15328.3	40.162
systolic blood pressure	ER- breast cancer	SLC12A2	rs4836365	A	C	A	C	0.3483	-0.0199	0.1129	0.106	FALSE	FALSE	FALSE	5	127000000	0.0195	127442	0.3079	TRUE	5	127000000	0.0478	3.15283e-13	734202	ieu-b-38	systolic blood pressure || id:ieu-b-38	TRUE	reported	2	TRUE			7.23112e-05	734202	8.17199e-06	127442	TRUE	0.0628514	0.0242998	18285.3	15328.3	53.0947
systolic blood pressure	ER- breast cancer	SLC12A2	rs62373688	A	T	A	T	0.2742	-0.0321	0.1306	0.1203	FALSE	TRUE	FALSE	5	127000000	0.0185	127442	0.0826304	TRUE	5	127000000	0.0454	1.57801e-09	717542	ieu-b-38	systolic blood pressure || id:ieu-b-38	TRUE	reported	2	TRUE			5.08341e-05	717542	2.36238e-05	127442	TRUE	0.455322	0.0170737	12463.9	15328.3	36.4773
systolic blood pressure	inflammatory disorders of breast	ADRB1	rs10885531	T	C	T	C	0.2999	-0.0052	0.5009	0.53099	FALSE	FALSE	FALSE	10	114000000	0.028885	260976	0.857172	TRUE	10	116000000	0.0302	3.6266e-23	728049	ieu-b-38	systolic blood pressure || id:ieu-b-38	TRUE	reported	2	TRUE			0.000135432	728049	1.24116e-07	260976	TRUE	7.55285e-07	0.0449699	34281.8	24189.6	98.6141
systolic blood pressure	inflammatory disorders of breast	ADRB1	rs11196553	T	C	T	C	0.6252	-0.04527	0.045	0.03625	FALSE	FALSE	FALSE	10	114000000	0.07734	260976	0.558353	TRUE	10	116000000	0.074	2.89401e-17	720063	ieu-b-38	systolic blood pressure || id:ieu-b-38	TRUE	reported	2	TRUE			9.91202e-05	720063	1.31263e-06	260976	TRUE	0.000115233	0.033596	25031.9	24189.6	71.3797
systolic blood pressure	inflammatory disorders of breast	ADRB1	rs11196597	A	G	A	G	0.2858	-0.00894	0.133	0.124137	FALSE	FALSE	FALSE	10	114000000	0.043443	260976	0.836973	TRUE	10	116000000	0.0458	4.22698e-10	701272	ieu-b-38	systolic blood pressure || id:ieu-b-38	TRUE	reported	2	TRUE			5.55244e-05	701272	1.62239e-07	260976	TRUE	0.00211157	0.0188376	13463.9	24189.6	38.9398
systolic blood pressure	inflammatory disorders of breast	ADRB1	rs11196625	A	G	A	G	0.2274	-0.04498	0.1928	0.199291	FALSE	FALSE	FALSE	10	114000000	0.036114	260976	0.212981	TRUE	10	116000000	0.0395	8.28591e-09	698363	ieu-b-38	systolic blood pressure || id:ieu-b-38	TRUE	reported	2	TRUE			4.74555e-05	698363	5.94328e-06	260976	TRUE	0.0523744	0.0160953	11424.2	24189.6	33.1426
systolic blood pressure	inflammatory disorders of breast	ADRB1	rs143854972	A	G	A	G	0.4306	-0.03203	0.0578	0.041271	FALSE	FALSE	FALSE	10	114000000	0.072674	260976	0.659371	TRUE	10	116000000	0.0664	8.89406e-11	700748	ieu-b-38	systolic blood pressure || id:ieu-b-38	TRUE	reported	2	TRUE			6.00102e-05	700748	7.44471e-07	260976	TRUE	0.00268327	0.0201952	14443.4	24189.6	42.0544
systolic blood pressure	inflammatory disorders of breast	ADRB1	rs17875473	T	C	T	C	0.3283	-0.01744	0.0871	0.112379	FALSE	FALSE	FALSE	10	114000000	0.045627	260976	0.702249	TRUE	10	116000000	0.0552	2.65797e-09	707302	ieu-b-38	systolic blood pressure || id:ieu-b-38	TRUE	reported	2	TRUE			5.00079e-05	707302	5.59988e-07	260976	TRUE	0.00576403	0.0171401	12334.6	24189.6	35.3723
systolic blood pressure	inflammatory disorders of breast	ADRB1	rs180898	C	A	C	A	-0.5177	0.073594	0.0661	0.06651	FALSE	FALSE	FALSE	10	114000000	0.057925	260976	0.203906	TRUE	10	116000000	0.065	1.64702e-15	649501	ieu-b-38	systolic blood pressure || id:ieu-b-38	TRUE	reported	2	TRUE			9.76582e-05	649501	6.18517e-06	260976	TRUE	0.00141795	0.0330893	22227	24189.6	63.4351
systolic blood pressure	inflammatory disorders of breast	ADRB1	rs460718	G	A	G	A	0.2764	-0.00748	0.6734	0.791151	FALSE	FALSE	FALSE	10	114000000	0.035381	260976	0.832579	TRUE	10	116000000	0.0324	1.358e-17	725026	ieu-b-38	systolic blood pressure || id:ieu-b-38	TRUE	reported	2	TRUE			0.000100367	725026	1.71235e-07	260976	TRUE	2.58182e-05	0.0336043	25211.2	24189.6	72.7756
systolic blood pressure	inflammatory disorders of breast	ADRB1	rs68122733	G	A	G	A	-0.3343	-0.03479	0.1718	0.232489	FALSE	FALSE	FALSE	10	114000000	0.034197	260976	0.308938	TRUE	10	116000000	0.0406	1.68811e-16	715593	ieu-b-38	systolic blood pressure || id:ieu-b-38	TRUE	reported	2	TRUE			9.47359e-05	715593	3.9667e-06	260976	TRUE	0.000710412	0.0318025	23505.1	24189.6	67.7986
systolic blood pressure	inflammatory disorders of breast	ADRB1	rs740746	A	G	A	G	0.4557	-0.04956	0.7318	0.747236	FALSE	FALSE	FALSE	10	114000000	0.033101	260976	0.134295	TRUE	10	116000000	0.0342	1.42102e-40	725665	ieu-b-38	systolic blood pressure || id:ieu-b-38	TRUE	reported	2	TRUE			0.000244605	725665	8.59132e-06	260976	TRUE	2.57047e-08	0.0815153	64402.4	24189.6	177.544
systolic blood pressure	inflammatory disorders of breast	ADRB1	rs79850079	A	G	A	G	-0.5804	0.010784	0.0317	0.022283	FALSE	FALSE	FALSE	10	114000000	0.097409	260976	0.911846	TRUE	10	116000000	0.0905	1.448e-10	693367	ieu-b-38	systolic blood pressure || id:ieu-b-38	TRUE	reported	2	TRUE			5.93157e-05	693367	4.69656e-08	260976	TRUE	0.00111684	0.0206802	14641.7	24189.6	41.1299
systolic blood pressure	inflammatory disorders of breast	ADRB1	rs855715	T	G	T	G	-0.4394	0.049368	0.1202	0.085622	FALSE	FALSE	FALSE	10	114000000	0.051923	260976	0.341711	TRUE	10	116000000	0.0482	7.87771e-20	688410	ieu-b-38	systolic blood pressure || id:ieu-b-38	TRUE	reported	2	TRUE			0.000120706	688410	3.46394e-06	260976	TRUE	7.19142e-05	0.0408356	29308.3	24189.6	83.1048
systolic blood pressure	inflammatory disorders of breast	SLC12A1	rs36029774	T	C	T	C	-0.3763	0.053437	0.1042	0.065155	FALSE	FALSE	FALSE	15	48400837	0.058381	260976	0.360022	TRUE	15	48693034	0.0508	1.23112e-13	700176	ieu-b-38	systolic blood pressure || id:ieu-b-38	TRUE	reported	2	TRUE			7.83612e-05	700176	3.21033e-06	260976	TRUE	0.00207982	0.0264349	19011.6	19011.6	54.8708
systolic blood pressure	inflammatory disorders of breast	SLC12A2	rs1351141	T	G	T	G	0.2052	-0.00408	0.2341	0.203009	FALSE	FALSE	FALSE	5	128000000	0.035735	260976	0.909023	TRUE	5	128000000	0.0356	8.25601e-09	732950	ieu-b-38	systolic blood pressure || id:ieu-b-38	TRUE	reported	2	TRUE			4.53275e-05	732950	5.00344e-08	260976	TRUE	0.00429783	0.0150993	11236.7	14190.9	33.2242
systolic blood pressure	inflammatory disorders of breast	SLC12A2	rs17676242	A	G	A	G	0.4156	0.017453	0.0915	0.061418	FALSE	FALSE	FALSE	5	128000000	0.060174	260976	0.771788	TRUE	5	128000000	0.0533	6.62217e-15	708590	ieu-b-38	systolic blood pressure || id:ieu-b-38	TRUE	reported	2	TRUE			8.57957e-05	708590	3.22337e-07	260976	TRUE	0.000146242	0.0287162	20949.6	14190.9	60.799
systolic blood pressure	inflammatory disorders of breast	SLC12A2	rs17676396	C	T	C	T	-0.2104	-0.0186	0.2948	0.377585	FALSE	FALSE	FALSE	5	128000000	0.029694	260976	0.531101	TRUE	5	128000000	0.0332	2.21702e-10	730957	ieu-b-38	systolic blood pressure || id:ieu-b-38	TRUE	reported	2	TRUE			5.49415e-05	730957	1.50316e-06	260976	TRUE	0.00666921	0.0184061	13706.3	14190.9	40.162
systolic blood pressure	inflammatory disorders of breast	SLC12A2	rs3101725	C	T	C	T	0.1979	-0.02055	0.7583	0.88533	FALSE	FALSE	FALSE	5	128000000	0.045501	260976	0.651453	TRUE	5	128000000	0.0356	2.75201e-08	719283	ieu-b-38	systolic blood pressure || id:ieu-b-38	TRUE	reported	2	TRUE			4.2961e-05	719283	7.81971e-07	260976	TRUE	0.01309	0.0143562	10476.5	14190.9	30.9024
systolic blood pressure	inflammatory disorders of breast	SLC12A2	rs4836365	A	C	A	C	0.3483	-0.00026	0.1129	0.108083	FALSE	FALSE	FALSE	5	128000000	0.046259	260976	0.995576	TRUE	5	127000000	0.0478	3.15283e-13	734202	ieu-b-38	systolic blood pressure || id:ieu-b-38	TRUE	reported	2	TRUE			7.23112e-05	734202	1.17786e-10	260976	TRUE	0.000194071	0.0242998	18285.3	14190.9	53.0947
systolic blood pressure	inflammatory disorders of breast	SLC12A2	rs62373688	A	T	A	T	0.2742	-0.02094	0.1306	0.141358	FALSE	TRUE	FALSE	5	128000000	0.041211	260976	0.611446	TRUE	5	127000000	0.0454	1.57801e-09	717542	ieu-b-38	systolic blood pressure || id:ieu-b-38	TRUE	reported	2	TRUE			5.08341e-05	717542	9.88892e-07	260976	TRUE	0.00727412	0.0170737	12463.9	14190.9	36.4773
systolic blood pressure	inflammatory disorders of breast	SLC12A2	rs6860245	C	G	C	G	-0.2112	0.02229	0.2435	0.154487	FALSE	TRUE	FALSE	5	128000000	0.039819	260976	0.575633	TRUE	5	127000000	0.0353	2.09802e-09	731294	ieu-b-38	systolic blood pressure || id:ieu-b-38	TRUE	reported	2	TRUE			4.8947e-05	731294	1.20068e-06	260976	TRUE	0.00966033	0.0164333	12218.4	14190.9	35.7963
systolic blood pressure	breast cysts	ADRB1	rs10885531	T	C	T	C	0.2999	2.4769e-05	0.5009	0.49648	FALSE	FALSE	FALSE	10	116000000	0.000129	462933	0.85	TRUE	10	116000000	0.0302	3.6266e-23	728049	ieu-b-38	systolic blood pressure || id:ieu-b-38	TRUE	reported	2	TRUE			0.000135432	728049	7.99552e-08	462933	TRUE	1.53498e-09	0.0449699	34281.8	33829.9	98.6141
systolic blood pressure	breast cysts	ADRB1	rs11196625	A	G	A	G	0.2274	-0.00028	0.1928	0.197929	FALSE	FALSE	FALSE	10	116000000	0.000163	462933	0.087	TRUE	10	116000000	0.0395	8.28591e-09	698363	ieu-b-38	systolic blood pressure || id:ieu-b-38	TRUE	reported	2	TRUE			4.74555e-05	698363	6.3161e-06	462933	TRUE	0.0209578	0.0160953	11424.2	33829.9	33.1426
systolic blood pressure	breast cysts	ADRB1	rs460718	G	A	G	A	0.2764	0.000162	0.6734	0.669724	FALSE	FALSE	FALSE	10	116000000	0.000137	462933	0.24	TRUE	10	116000000	0.0324	1.358e-17	725026	ieu-b-38	systolic blood pressure || id:ieu-b-38	TRUE	reported	2	TRUE			0.000100367	725026	3.00847e-06	462933	TRUE	1.06595e-05	0.0336043	25211.2	33829.9	72.7756
systolic blood pressure	breast cysts	ADRB1	rs740746	A	G	A	G	0.4557	4.19831e-05	0.7318	0.733189	FALSE	FALSE	FALSE	10	116000000	0.000146	462933	0.77	TRUE	10	116000000	0.0342	1.42102e-40	725665	ieu-b-38	systolic blood pressure || id:ieu-b-38	TRUE	reported	2	TRUE			0.000244605	725665	1.78575e-07	462933	TRUE	5.93665e-16	0.0815153	64402.4	33829.9	177.544
systolic blood pressure	breast cysts	SLC12A1	NA	NA	NA	NA	NA	NA	NA	NA	NA	NA	NA	NA	NA	NA	NA	NA	NA	NA	NA	NA	NA	NA	NA	NA	NA	NA	NA	NA	NA			NA	NA	NA	NA	NA	NA	NA	NA	NA	NA	NA
systolic blood pressure	breast cysts	SLC12A2	rs1351141	T	G	T	G	0.2052	########	0.2341	0.236799	FALSE	FALSE	FALSE	5	128000000	0.000152	462933	0.58	TRUE	5	128000000	0.0356	8.25601e-09	732950	ieu-b-38	systolic blood pressure || id:ieu-b-38	TRUE	reported	2	TRUE			4.53275e-05	732950	6.72819e-07	462933	TRUE	0.00163655	0.0150993	11236.7	11909.5	33.2242
systolic blood pressure	breast cysts	SLC12A2	rs17676396	C	T	C	T	-0.2104	-0.00013	0.2948	0.282395	FALSE	FALSE	FALSE	5	128000000	0.000143	462933	0.37	TRUE	5	128000000	0.0332	2.21702e-10	730957	ieu-b-38	systolic blood pressure || id:ieu-b-38	TRUE	reported	2	TRUE			5.49415e-05	730957	1.77158e-06	462933	TRUE	0.00120537	0.0184061	13706.3	11909.5	40.162
systolic blood pressure	breast cysts	SLC12A2	rs3101725	C	T	C	T	0.1979	########	0.7583	0.759791	FALSE	FALSE	FALSE	5	128000000	0.000151	462933	0.64	TRUE	5	128000000	0.0356	2.75201e-08	719283	ieu-b-38	systolic blood pressure || id:ieu-b-38	TRUE	reported	2	TRUE			4.2961e-05	719283	4.80559e-07	462933	TRUE	0.00186655	0.0143562	10476.5	11909.5	30.9024
systolic blood pressure	breast cysts	SLC12A2	rs6860245	C	G	C	G	-0.2112	0.000138	0.2435	0.24804	FALSE	TRUE	FALSE	5	127000000	0.000149	462933	0.36	TRUE	5	127000000	0.0353	2.09802e-09	731294	ieu-b-38	systolic blood pressure || id:ieu-b-38	TRUE	reported	2	TRUE			4.8947e-05	731294	1.8306e-06	462933	TRUE	0.00265874	0.0164333	12218.4	11909.5	35.7963
diastolic blood pressure	benign neoplasm of breast	ADRB1	rs10787516	T	C	T	C	0.1995	0.042006	0.5006	0.531647	FALSE	FALSE	FALSE	10	114000000	0.020932	282064	0.044769	TRUE	ieu-b-39	10	116000000	0.0173	1.33999e-30	746544	diastolic blood pressure || id:ieu-b-39	TRUE	reported	2	TRUE			0.000178099	746544	1.42779e-05	282064	TRUE	1.4987e-05	0.0199001	15157.9	9721.08	132.982
diastolic blood pressure	benign neoplasm of breast	ADRB1	rs11196553	T	C	T	C	0.416	-0.06053	0.0448	0.036088	FALSE	FALSE	FALSE	10	114000000	0.055215	282064	0.272932	TRUE	ieu-b-39	10	116000000	0.0425	1.28795e-22	738550	diastolic blood pressure || id:ieu-b-39	TRUE	reported	2	TRUE			0.00012971	738550	4.26129e-06	282064	TRUE	2.52008e-05	0.0148112	11103.2	9721.08	95.8096
diastolic blood pressure	benign neoplasm of breast	ADRB1	rs11196597	A	G	A	G	0.1817	-0.04127	0.1329	0.124302	FALSE	FALSE	FALSE	10	114000000	0.031645	282064	0.19215	TRUE	ieu-b-39	10	116000000	0.0262	3.81681e-12	720382	diastolic blood pressure || id:ieu-b-39	TRUE	reported	2	TRUE			6.676e-05	720382	6.03074e-06	282064	TRUE	0.0100809	0.00760911	5523.48	9721.08	48.0958
diastolic blood pressure	benign neoplasm of breast	ADRB1	rs11196625	A	G	A	G	0.1717	0.031359	0.1936	0.199606	FALSE	FALSE	FALSE	10	114000000	0.026169	282064	0.230786	TRUE	ieu-b-39	10	116000000	0.0226	2.83074e-14	717542	diastolic blood pressure || id:ieu-b-39	TRUE	reported	2	TRUE			8.04346e-05	717542	5.09108e-06	282064	TRUE	0.00252463	0.00920506	6666.36	9721.08	57.7197
diastolic blood pressure	benign neoplasm of breast	ADRB1	rs1411407	C	T	C	T	0.1109	-0.02257	0.5243	0.589892	FALSE	FALSE	FALSE	10	114000000	0.02125	282064	0.288116	TRUE	ieu-b-39	10	116000000	0.0176	3.34804e-10	719686	diastolic blood pressure || id:ieu-b-39	TRUE	reported	2	TRUE			5.51661e-05	719686	4.00054e-06	282064	TRUE	0.0145587	0.00613488	4442.43	9721.08	39.7043
diastolic blood pressure	benign neoplasm of breast	ADRB1	rs143854972	A	G	A	G	0.2937	-0.01151	0.058	0.041253	FALSE	FALSE	FALSE	10	114000000	0.052275	282064	0.825699	TRUE	ieu-b-39	10	116000000	0.038	1.14604e-14	720015	diastolic blood pressure || id:ieu-b-39	TRUE	reported	2	TRUE			8.29592e-05	720015	1.71938e-07	282064	TRUE	9.08475e-05	0.00942577	6851.25	9721.08	59.7366
diastolic blood pressure	benign neoplasm of breast	ADRB1	rs17091184	T	G	T	G	0.2324	-0.00054	0.0464	0.059639	FALSE	FALSE	FALSE	10	114000000	0.043721	282064	0.990122	TRUE	ieu-b-39	10	116000000	0.0423	3.95603e-08	709893	diastolic blood pressure || id:ieu-b-39	TRUE	reported	2	TRUE			4.25188e-05	709893	5.43421e-10	282064	TRUE	0.00350934	0.00477954	3409.25	9721.08	30.185
diastolic blood pressure	benign neoplasm of breast	ADRB1	rs17875473	T	C	T	C	0.2459	0.054203	0.0865	0.112586	FALSE	FALSE	FALSE	10	114000000	0.03318	282064	0.10234	TRUE	ieu-b-39	10	116000000	0.0317	8.64371e-15	725526	diastolic blood pressure || id:ieu-b-39	TRUE	reported	2	TRUE			8.29298e-05	725526	9.46133e-06	282064	TRUE	0.00656916	0.0095559	6999.93	9721.08	60.1726
diastolic blood pressure	benign neoplasm of breast	ADRB1	rs180898	C	A	C	A	-0.3143	0.078107	0.0658	0.066642	FALSE	FALSE	FALSE	10	114000000	0.041971	282064	0.062748	TRUE	ieu-b-39	10	116000000	0.0372	2.76312e-17	666689	diastolic blood pressure || id:ieu-b-39	TRUE	reported	2	TRUE			0.000107062	666689	1.22782e-05	282064	TRUE	0.00231373	0.0121446	8196.21	9721.08	71.3843
diastolic blood pressure	benign neoplasm of breast	ADRB1	rs180940	G	A	G	A	0.1981	0.048518	0.6734	0.791383	FALSE	FALSE	FALSE	10	114000000	0.02557	282064	0.057766	TRUE	ieu-b-39	10	116000000	0.0185	1.08193e-26	746393	diastolic blood pressure || id:ieu-b-39	TRUE	reported	2	TRUE			0.0001536	746393	1.27645e-05	282064	TRUE	6.57428e-05	0.0172619	13110.4	9721.08	114.664
diastolic blood pressure	benign neoplasm of breast	ADRB1	rs2484294	A	G	A	G	0.3165	0.023669	0.7327	0.747346	FALSE	FALSE	FALSE	10	114000000	0.023906	282064	0.322125	TRUE	ieu-b-39	10	116000000	0.0196	1.17112e-58	744772	diastolic blood pressure || id:ieu-b-39	TRUE	reported	2	TRUE			0.000349994	744772	3.47548e-06	282064	TRUE	2.54495e-14	0.0392376	30416.5	9721.08	260.757
diastolic blood pressure	benign neoplasm of breast	ADRB1	rs2782978	T	C	T	C	0.1058	0.002858	0.3975	0.385961	FALSE	FALSE	FALSE	10	114000000	0.021395	282064	0.893732	TRUE	ieu-b-39	10	116000000	0.018	3.89296e-09	725897	diastolic blood pressure || id:ieu-b-39	TRUE	reported	2	TRUE			4.75918e-05	725897	6.32654e-08	282064	TRUE	0.00273617	0.00536161	3912.95	9721.08	34.5483
diastolic blood pressure	benign neoplasm of breast	ADRB1	rs68122733	G	A	G	A	-0.2104	-0.00535	0.1717	0.232164	FALSE	FALSE	FALSE	10	114000000	0.024764	282064	0.828989	TRUE	ieu-b-39	10	116000000	0.0232	1.344e-19	734823	diastolic blood pressure || id:ieu-b-39	TRUE	reported	2	TRUE			0.000111914	734823	1.65408e-07	282064	TRUE	4.3771e-06	0.0125916	9370.53	9721.08	82.2461
diastolic blood pressure	benign neoplasm of breast	ADRB1	rs79850079	A	G	A	G	-0.3244	-0.00988	0.0319	0.022224	FALSE	FALSE	FALSE	10	114000000	0.071342	282064	0.889881	TRUE	ieu-b-39	10	116000000	0.0517	3.38197e-10	712620	diastolic blood pressure || id:ieu-b-39	TRUE	reported	2	TRUE			5.52459e-05	712620	6.79633e-08	282064	TRUE	0.00126363	0.00649984	4662.21	9721.08	39.3714
diastolic blood pressure	benign neoplasm of breast	ADRB1	rs855715	T	G	T	G	-0.3235	-0.05308	0.1202	0.085402	FALSE	FALSE	FALSE	10	114000000	0.037465	282064	0.156567	TRUE	ieu-b-39	10	116000000	0.0276	1.06905e-31	706579	diastolic blood pressure || id:ieu-b-39	TRUE	reported	2	TRUE			0.000194396	706579	7.11564e-06	282064	TRUE	4.13258e-07	0.0221344	15993.6	9721.08	137.382
diastolic blood pressure	benign neoplasm of breast	CACNA1D	rs113210396	T	G	T	G	-0.2539	0.059296	0.0455	0.039611	FALSE	FALSE	FALSE	3	53578300	0.053566	282064	0.268302	TRUE	ieu-b-39	3	53612327	0.0439	7.08892e-09	681046	diastolic blood pressure || id:ieu-b-39	TRUE	reported	2	TRUE			4.91134e-05	681046	4.34444e-06	282064	TRUE	0.0278765	0.00559942	3834.92	5998.5	33.45
diastolic blood pressure	benign neoplasm of breast	CACNA1D	rs1460118	C	T	C	T	0.1327	0.009835	0.3252	0.325897	FALSE	FALSE	FALSE	3	53675824	0.022198	282064	0.657715	TRUE	ieu-b-39	3	53709851	0.0185	7.76068e-13	746267	diastolic blood pressure || id:ieu-b-39	TRUE	reported	2	TRUE			6.89406e-05	746267	6.95981e-07	282064	TRUE	0.000726964	0.00772854	5812.46	5998.5	51.4515
diastolic blood pressure	benign neoplasm of breast	CACNA1D	rs2633731	C	T	C	T	0.1409	-0.00274	0.6034	0.680505	FALSE	FALSE	FALSE	3	53704397	0.022412	282064	0.902656	TRUE	ieu-b-39	3	53738424	0.0178	2.10281e-15	745043	diastolic blood pressure || id:ieu-b-39	TRUE	reported	2	TRUE			8.40941e-05	745043	5.30343e-08	282064	TRUE	5.25614e-05	0.00950189	7147.21	5998.5	62.6588
diastolic blood pressure	benign neoplasm of breast	CACNA1D	rs2680663	G	A	G	A	0.1779	-0.00571	0.325	0.363358	FALSE	FALSE	FALSE	3	53701272	0.021728	282064	0.792596	TRUE	ieu-b-39	3	53735299	0.0185	7.33331e-22	744308	diastolic blood pressure || id:ieu-b-39	TRUE	reported	2	TRUE			0.000124223	744308	2.45116e-07	282064	TRUE	1.45682e-06	0.0138857	10480.8	5998.5	92.4716
diastolic blood pressure	benign neoplasm of breast	CACNA1D	rs3774472	G	A	G	A	0.1225	0.00403	0.4944	0.571844	FALSE	FALSE	FALSE	3	53604173	0.021013	282064	0.847921	TRUE	ieu-b-39	3	53638200	0.0174	1.92221e-12	743123	diastolic blood pressure || id:ieu-b-39	TRUE	reported	2	TRUE			6.66938e-05	743123	1.30384e-07	282064	TRUE	0.00041634	0.007502	5617.17	5998.5	49.5648
diastolic blood pressure	benign neoplasm of breast	CACNA1D	rs3821843	A	G	A	G	0.1706	0.002184	0.6805	0.658537	FALSE	FALSE	FALSE	3	53523985	0.022205	282064	0.921637	TRUE	ieu-b-39	3	53558012	0.0192	5.39386e-19	703147	diastolic blood pressure || id:ieu-b-39	TRUE	reported	2	TRUE			0.00011227	703147	3.43082e-08	282064	TRUE	2.99597e-06	0.0126557	9012.87	5998.5	78.9506
diastolic blood pressure	benign neoplasm of breast	CACNA1D	rs62250937	C	T	C	T	-0.1861	-0.05583	0.0893	0.066309	FALSE	FALSE	FALSE	3	53836291	0.042003	282064	0.183823	TRUE	ieu-b-39	3	53870318	0.032	6.35302e-09	672690	diastolic blood pressure || id:ieu-b-39	TRUE	reported	2	TRUE			5.02756e-05	672690	6.26256e-06	282064	TRUE	0.0408194	0.00563313	3810.8	5998.5	33.8215
diastolic blood pressure	benign neoplasm of breast	CACNA1D	rs74857353	A	G	A	G	0.2515	0.074993	0.0506	0.037899	FALSE	FALSE	FALSE	3	53697067	0.053979	282064	0.164737	TRUE	ieu-b-39	3	53731094	0.0416	1.55299e-09	682064	diastolic blood pressure || id:ieu-b-39	TRUE	reported	2	TRUE			5.35849e-05	682064	6.84312e-06	282064	TRUE	0.0356022	0.00607723	4170.39	5998.5	36.5502
diastolic blood pressure	benign neoplasm of breast	CACNA1D	rs9311502	C	T	C	T	0.1225	-0.00833	0.2392	0.193072	FALSE	FALSE	FALSE	3	53526294	0.026266	282064	0.751016	TRUE	ieu-b-39	3	53560321	0.0203	1.704e-09	746555	diastolic blood pressure || id:ieu-b-39	TRUE	reported	2	TRUE			4.87751e-05	746555	3.56943e-07	282064	TRUE	0.00385679	0.005462	4099.9	5998.5	36.415
diastolic blood pressure	breast cancer	ADRB1	rs10787516	T	C	T	C	0.1995	0.0056	0.5006	0.5056	FALSE	FALSE	FALSE	10	116000000	0.0066	228951	0.3947	TRUE	ieu-b-39	10	116000000	0.0173	1.33999e-30	746544	diastolic blood pressure || id:ieu-b-39	TRUE	reported	2	TRUE			0.000178099	746544	3.14447e-06	228951	TRUE	1.27091e-06	0.0199001	15157.9	8242.84	132.982
diastolic blood pressure	breast cancer	ADRB1	rs11196553	T	C	T	C	0.416	-0.0071	0.0448	0.0438	FALSE	FALSE	FALSE	10	116000000	0.0176	228951	0.6862	TRUE	ieu-b-39	10	116000000	0.0425	1.28795e-22	738550	diastolic blood pressure || id:ieu-b-39	TRUE	reported	2	TRUE			0.00012971	738550	7.10808e-07	228951	TRUE	1.03856e-05	0.0148112	11103.2	8242.84	95.8096
diastolic blood pressure	breast cancer	ADRB1	rs11196597	A	G	A	G	0.1817	-0.0067	0.1329	0.1511	FALSE	FALSE	FALSE	10	116000000	0.01	228951	0.5038	TRUE	ieu-b-39	10	116000000	0.0262	3.81681e-12	720382	diastolic blood pressure || id:ieu-b-39	TRUE	reported	2	TRUE			6.676e-05	720382	1.96069e-06	228951	TRUE	0.00477134	0.00760911	5523.48	8242.84	48.0958
diastolic blood pressure	breast cancer	ADRB1	rs11196625	A	G	A	G	0.1717	-0.0054	0.1936	0.1788	FALSE	FALSE	FALSE	10	116000000	0.0088	228951	0.5452	TRUE	ieu-b-39	10	116000000	0.0226	2.83074e-14	717542	diastolic blood pressure || id:ieu-b-39	TRUE	reported	2	TRUE			8.04346e-05	717542	1.64468e-06	228951	TRUE	0.00136369	0.00920506	6666.36	8242.84	57.7197
diastolic blood pressure	breast cancer	ADRB1	rs1411407	C	T	C	T	0.1109	0.0014	0.5243	0.534	FALSE	FALSE	FALSE	10	116000000	0.0066	228951	0.8324	TRUE	ieu-b-39	10	116000000	0.0176	3.34804e-10	719686	diastolic blood pressure || id:ieu-b-39	TRUE	reported	2	TRUE			5.51661e-05	719686	1.9653e-07	228951	TRUE	0.00360543	0.00613488	4442.43	8242.84	39.7043
diastolic blood pressure	breast cancer	ADRB1	rs143854972	A	G	A	G	0.2937	-0.0147	0.058	0.0536	FALSE	FALSE	FALSE	10	116000000	0.0147	228951	0.3172	TRUE	ieu-b-39	10	116000000	0.038	1.14604e-14	720015	diastolic blood pressure || id:ieu-b-39	TRUE	reported	2	TRUE			8.29592e-05	720015	4.36777e-06	228951	TRUE	0.00344202	0.00942577	6851.25	8242.84	59.7366
diastolic blood pressure	breast cancer	ADRB1	rs17091184	T	G	T	G	0.2324	-0.028	0.0464	0.054	FALSE	FALSE	FALSE	10	116000000	0.0167	228951	0.0936807	TRUE	ieu-b-39	10	116000000	0.0423	3.95603e-08	709893	diastolic blood pressure || id:ieu-b-39	TRUE	reported	2	TRUE			4.25188e-05	709893	1.22783e-05	228951	TRUE	0.209422	0.00477954	3409.25	8242.84	30.185
diastolic blood pressure	breast cancer	ADRB1	rs17875473	T	C	T	C	0.2459	0.0053	0.0865	0.0893	FALSE	FALSE	FALSE	10	116000000	0.012	228951	0.6577	TRUE	ieu-b-39	10	116000000	0.0317	8.64371e-15	725526	diastolic blood pressure || id:ieu-b-39	TRUE	reported	2	TRUE			8.29298e-05	725526	8.52021e-07	228951	TRUE	0.000640106	0.0095559	6999.93	8242.84	60.1726
diastolic blood pressure	breast cancer	ADRB1	rs180898	C	A	C	A	-0.3143	0.0211	0.0658	0.0692	FALSE	FALSE	FALSE	10	116000000	0.0139	228951	0.1299	TRUE	ieu-b-39	10	116000000	0.0372	2.76312e-17	666689	diastolic blood pressure || id:ieu-b-39	TRUE	reported	2	TRUE			0.000107062	666689	1.00645e-05	228951	TRUE	0.00305658	0.0121446	8196.21	8242.84	71.3843
diastolic blood pressure	breast cancer	ADRB1	rs180940	G	A	G	A	0.1981	-0.0182	0.6734	0.6743	FALSE	FALSE	FALSE	10	116000000	0.0071	228951	0.0105599	TRUE	ieu-b-39	10	116000000	0.0185	1.08193e-26	746393	diastolic blood pressure || id:ieu-b-39	TRUE	reported	2	TRUE			0.0001536	746393	2.86995e-05	228951	TRUE	0.00322438	0.0172619	13110.4	8242.84	114.664
diastolic blood pressure	breast cancer	ADRB1	rs2782978	T	C	T	C	0.1058	-0.0056	0.3975	0.3798	FALSE	FALSE	FALSE	10	116000000	0.0068	228951	0.4084	TRUE	ieu-b-39	10	116000000	0.018	3.89296e-09	725897	diastolic blood pressure || id:ieu-b-39	TRUE	reported	2	TRUE			4.75918e-05	725897	2.96223e-06	228951	TRUE	0.0307649	0.00536161	3912.95	8242.84	34.5483
diastolic blood pressure	breast cancer	ADRB1	rs68122733	G	A	G	A	-0.2104	-0.0023	0.1717	0.1683	FALSE	FALSE	FALSE	10	116000000	0.0089	228951	0.7975	TRUE	ieu-b-39	10	116000000	0.0232	1.344e-19	734823	diastolic blood pressure || id:ieu-b-39	TRUE	reported	2	TRUE			0.000111914	734823	2.917e-07	228951	TRUE	2.73545e-05	0.0125916	9370.53	8242.84	82.2461
diastolic blood pressure	breast cancer	ADRB1	rs79850079	A	G	A	G	-0.3244	-0.0154	0.0319	0.0323	FALSE	FALSE	FALSE	10	116000000	0.0187	228951	0.4116	TRUE	ieu-b-39	10	116000000	0.0517	3.38197e-10	712620	diastolic blood pressure || id:ieu-b-39	TRUE	reported	2	TRUE			5.52459e-05	712620	2.96223e-06	228951	TRUE	0.0174247	0.00649984	4662.21	8242.84	39.3714
diastolic blood pressure	breast cancer	ADRB1	rs855715	T	G	T	G	-0.3235	0.0319	0.1202	0.1112	FALSE	FALSE	FALSE	10	116000000	0.011	228951	0.00370502	TRUE	ieu-b-39	10	116000000	0.0276	1.06905e-31	706579	diastolic blood pressure || id:ieu-b-39	TRUE	reported	2	TRUE			0.000194396	706579	3.67317e-05	228951	TRUE	0.00104577	0.0221344	15993.6	8242.84	137.382
diastolic blood pressure	breast cancer	CACNA1D	rs113210396	T	G	T	G	-0.2539	0.0475	0.0455	0.0383	FALSE	FALSE	FALSE	3	53612327	0.0188	228951	0.0115199	TRUE	ieu-b-39	3	53612327	0.0439	7.08892e-09	681046	diastolic blood pressure || id:ieu-b-39	TRUE	reported	2	TRUE			4.91134e-05	681046	2.78818e-05	228951	TRUE	0.474472	0.00559942	3834.92	5998.5	33.45
diastolic blood pressure	breast cancer	CACNA1D	rs1460118	C	T	C	T	0.1327	0.0034	0.3252	0.3317	FALSE	FALSE	FALSE	3	53709851	0.0065	228951	0.6046	TRUE	ieu-b-39	3	53709851	0.0185	7.76068e-13	746267	diastolic blood pressure || id:ieu-b-39	TRUE	reported	2	TRUE			6.89406e-05	746267	1.19507e-06	228951	TRUE	0.00254541	0.00772854	5812.46	5998.5	51.4515
diastolic blood pressure	breast cancer	CACNA1D	rs2633731	C	T	C	T	0.1409	-0.0115	0.6034	0.6141	FALSE	FALSE	FALSE	3	53738424	0.0064	228951	0.0732706	TRUE	ieu-b-39	3	53738424	0.0178	2.10281e-15	745043	diastolic blood pressure || id:ieu-b-39	TRUE	reported	2	TRUE			8.40941e-05	745043	1.41023e-05	228951	TRUE	0.0234395	0.00950189	7147.21	5998.5	62.6588
diastolic blood pressure	breast cancer	CACNA1D	rs2680663	G	A	G	A	0.1779	########	0.325	0.326	FALSE	FALSE	FALSE	3	53735299	0.0067	228951	0.9932	TRUE	ieu-b-39	3	53735299	0.0185	7.33331e-22	744308	diastolic blood pressure || id:ieu-b-39	TRUE	reported	2	TRUE			0.000124223	744308	9.72997e-10	228951	TRUE	3.30552e-06	0.0138857	10480.8	5998.5	92.4716
diastolic blood pressure	breast cancer	CACNA1D	rs3774472	G	A	G	A	0.1225	0.0003	0.4944	0.4873	FALSE	FALSE	FALSE	3	53638200	0.0063	228951	0.9604	TRUE	ieu-b-39	3	53638200	0.0174	1.92221e-12	743123	diastolic blood pressure || id:ieu-b-39	TRUE	reported	2	TRUE			6.66938e-05	743123	9.90427e-09	228951	TRUE	0.000738089	0.007502	5617.17	5998.5	49.5648
diastolic blood pressure	breast cancer	CACNA1D	rs3821843	A	G	A	G	0.1706	-0.0046	0.6805	0.6877	FALSE	FALSE	FALSE	3	53558012	0.0072	228951	0.5185	TRUE	ieu-b-39	3	53558012	0.0192	5.39386e-19	703147	diastolic blood pressure || id:ieu-b-39	TRUE	reported	2	TRUE			0.00011227	703147	1.78283e-06	228951	TRUE	0.000118745	0.0126557	9012.87	5998.5	78.9506
diastolic blood pressure	breast cancer	CACNA1D	rs62250937	C	T	C	T	-0.1861	-0.01	0.0893	0.0884	FALSE	FALSE	FALSE	3	53870318	0.0125	228951	0.4217	TRUE	ieu-b-39	3	53870318	0.032	6.35302e-09	672690	diastolic blood pressure || id:ieu-b-39	TRUE	reported	2	TRUE			5.02756e-05	672690	2.79537e-06	228951	TRUE	0.025122	0.00563313	3810.8	5998.5	33.8215
diastolic blood pressure	breast cancer	CACNA1D	rs74857353	A	G	A	G	0.2515	0.0114	0.0506	0.0467	FALSE	FALSE	FALSE	3	53731094	0.0163	228951	0.484	TRUE	ieu-b-39	3	53731094	0.0416	1.55299e-09	682064	diastolic blood pressure || id:ieu-b-39	TRUE	reported	2	TRUE			5.35849e-05	682064	2.13646e-06	228951	TRUE	0.0152841	0.00607723	4170.39	5998.5	36.5502
diastolic blood pressure	breast cancer	CACNA1D	rs9311502	C	T	C	T	0.1225	-0.0111	0.2392	0.2389	FALSE	FALSE	FALSE	3	53560321	0.0073	228951	0.1321	TRUE	ieu-b-39	3	53560321	0.0203	1.704e-09	746555	diastolic blood pressure || id:ieu-b-39	TRUE	reported	2	TRUE			4.87751e-05	746555	1.00985e-05	228951	TRUE	0.11111	0.005462	4099.9	5998.5	36.415
diastolic blood pressure	ER+ breast cancer	ADRB1	rs10787516	T	C	T	C	0.1995	0.012	0.5006	0.5054	FALSE	FALSE	FALSE	10	116000000	0.0079	175475	0.1278	TRUE	ieu-b-39	10	116000000	0.0173	1.33999e-30	746544	diastolic blood pressure || id:ieu-b-39	TRUE	reported	2	TRUE			0.000178099	746544	1.3149e-05	175475	TRUE	0.000248526	0.0199001	15157.9	9721.08	132.982
diastolic blood pressure	ER+ breast cancer	ADRB1	rs11196553	T	C	T	C	0.416	-0.0193	0.0448	0.0438	FALSE	FALSE	FALSE	10	116000000	0.0212	175475	0.3641	TRUE	ieu-b-39	10	116000000	0.0425	1.28795e-22	738550	diastolic blood pressure || id:ieu-b-39	TRUE	reported	2	TRUE			0.00012971	738550	4.72314e-06	175475	TRUE	0.000519841	0.0148112	11103.2	9721.08	95.8096
diastolic blood pressure	ER+ breast cancer	ADRB1	rs11196597	A	G	A	G	0.1817	-0.0023	0.1329	0.1517	FALSE	FALSE	FALSE	10	116000000	0.0119	175475	0.8479	TRUE	ieu-b-39	10	116000000	0.0262	3.81681e-12	720382	diastolic blood pressure || id:ieu-b-39	TRUE	reported	2	TRUE			6.676e-05	720382	2.12888e-07	175475	TRUE	0.00378014	0.00760911	5523.48	9721.08	48.0958
diastolic blood pressure	ER+ breast cancer	ADRB1	rs11196625	A	G	A	G	0.1717	0.003	0.1936	0.1777	FALSE	FALSE	FALSE	10	116000000	0.0106	175475	0.776	TRUE	ieu-b-39	10	116000000	0.0226	2.83074e-14	717542	diastolic blood pressure || id:ieu-b-39	TRUE	reported	2	TRUE			8.04346e-05	717542	4.56478e-07	175475	TRUE	0.00184576	0.00920506	6666.36	9721.08	57.7197
diastolic blood pressure	ER+ breast cancer	ADRB1	rs1411407	C	T	C	T	0.1109	-0.0035	0.5243	0.5349	FALSE	FALSE	FALSE	10	116000000	0.0078	175475	0.652001	TRUE	ieu-b-39	10	116000000	0.0176	3.34804e-10	719686	diastolic blood pressure || id:ieu-b-39	TRUE	reported	2	TRUE			5.51661e-05	719686	1.14746e-06	175475	TRUE	0.0169664	0.00613488	4442.43	9721.08	39.7043
diastolic blood pressure	ER+ breast cancer	ADRB1	rs143854972	A	G	A	G	0.2937	-0.025	0.058	0.053	FALSE	FALSE	FALSE	10	116000000	0.0178	175475	0.1588	TRUE	ieu-b-39	10	116000000	0.038	1.14604e-14	720015	diastolic blood pressure || id:ieu-b-39	TRUE	reported	2	TRUE			8.29592e-05	720015	1.12415e-05	175475	TRUE	0.0306261	0.00942577	6851.25	9721.08	59.7366
diastolic blood pressure	ER+ breast cancer	ADRB1	rs17091184	T	G	T	G	0.2324	-0.0315	0.0464	0.0547	FALSE	FALSE	FALSE	10	116000000	0.0202	175475	0.1181	TRUE	ieu-b-39	10	116000000	0.0423	3.95603e-08	709893	diastolic blood pressure || id:ieu-b-39	TRUE	reported	2	TRUE			4.25188e-05	709893	1.3858e-05	175475	TRUE	0.293929	0.00477954	3409.25	9721.08	30.185
diastolic blood pressure	ER+ breast cancer	ADRB1	rs17875473	T	C	T	C	0.2459	0.01	0.0865	0.0886	FALSE	FALSE	FALSE	10	116000000	0.0144	175475	0.4878	TRUE	ieu-b-39	10	116000000	0.0317	8.64371e-15	725526	diastolic blood pressure || id:ieu-b-39	TRUE	reported	2	TRUE			8.29298e-05	725526	2.7483e-06	175475	TRUE	0.00510922	0.0095559	6999.93	9721.08	60.1726
diastolic blood pressure	ER+ breast cancer	ADRB1	rs180898	C	A	C	A	-0.3143	0.0312	0.0658	0.069	FALSE	FALSE	FALSE	10	116000000	0.0166	175475	0.0597297	TRUE	ieu-b-39	10	116000000	0.0372	2.76312e-17	666689	diastolic blood pressure || id:ieu-b-39	TRUE	reported	2	TRUE			0.000107062	666689	2.01314e-05	175475	TRUE	0.0289411	0.0121446	8196.21	9721.08	71.3843
diastolic blood pressure	ER+ breast cancer	ADRB1	rs180940	G	A	G	A	0.1981	-0.0217	0.6734	0.6743	FALSE	FALSE	FALSE	10	116000000	0.0085	175475	0.01065	TRUE	ieu-b-39	10	116000000	0.0185	1.08193e-26	746393	diastolic blood pressure || id:ieu-b-39	TRUE	reported	2	TRUE			0.0001536	746393	3.71411e-05	175475	TRUE	0.0175711	0.0172619	13110.4	9721.08	114.664
diastolic blood pressure	ER+ breast cancer	ADRB1	rs2484294	A	G	A	G	0.3165	-0.007	0.7327	0.7293	FALSE	FALSE	FALSE	10	116000000	0.0087	175475	0.4238	TRUE	ieu-b-39	10	116000000	0.0196	1.17112e-58	744772	diastolic blood pressure || id:ieu-b-39	TRUE	reported	2	TRUE			0.000349994	744772	3.68931e-06	175475	TRUE	2.49847e-10	0.0392376	30416.5	9721.08	260.757
diastolic blood pressure	ER+ breast cancer	ADRB1	rs2782978	T	C	T	C	0.1058	-0.0042	0.3975	0.3779	FALSE	FALSE	FALSE	10	116000000	0.0082	175475	0.6032	TRUE	ieu-b-39	10	116000000	0.018	3.89296e-09	725897	diastolic blood pressure || id:ieu-b-39	TRUE	reported	2	TRUE			4.75918e-05	725897	1.49506e-06	175475	TRUE	0.0328659	0.00536161	3912.95	9721.08	34.5483
diastolic blood pressure	ER+ breast cancer	ADRB1	rs68122733	G	A	G	A	-0.2104	-0.0128	0.1717	0.1683	FALSE	FALSE	FALSE	10	116000000	0.0107	175475	0.2304	TRUE	ieu-b-39	10	116000000	0.0232	1.344e-19	734823	diastolic blood pressure || id:ieu-b-39	TRUE	reported	2	TRUE			0.000111914	734823	8.15527e-06	175475	TRUE	0.00365081	0.0125916	9370.53	9721.08	82.2461
diastolic blood pressure	ER+ breast cancer	ADRB1	rs79850079	A	G	A	G	-0.3244	-0.0114	0.0319	0.0322	FALSE	FALSE	FALSE	10	116000000	0.0223	175475	0.6095	TRUE	ieu-b-39	10	116000000	0.0517	3.38197e-10	712620	diastolic blood pressure || id:ieu-b-39	TRUE	reported	2	TRUE			5.52459e-05	712620	1.48932e-06	175475	TRUE	0.0197452	0.00649984	4662.21	9721.08	39.3714
diastolic blood pressure	ER+ breast cancer	ADRB1	rs855715	T	G	T	G	-0.3235	0.0283	0.1202	0.1106	FALSE	FALSE	FALSE	10	116000000	0.0132	175475	0.0315	TRUE	ieu-b-39	10	116000000	0.0276	1.06905e-31	706579	diastolic blood pressure || id:ieu-b-39	TRUE	reported	2	TRUE			0.000194396	706579	2.61941e-05	175475	TRUE	0.000936907	0.0221344	15993.6	9721.08	137.382
diastolic blood pressure	ER+ breast cancer	CACNA1D	rs113210396	T	G	T	G	-0.2539	0.0334	0.0455	0.038	FALSE	FALSE	FALSE	3	53612327	0.023	175475	0.1458	TRUE	ieu-b-39	3	53612327	0.0439	7.08892e-09	681046	diastolic blood pressure || id:ieu-b-39	TRUE	reported	2	TRUE			4.91134e-05	681046	1.20177e-05	175475	TRUE	0.18588	0.00559942	3834.92	5998.5	33.45
diastolic blood pressure	ER+ breast cancer	CACNA1D	rs1460118	C	T	C	T	0.1327	0.0055	0.3252	0.3317	FALSE	FALSE	FALSE	3	53709851	0.0078	175475	0.4795	TRUE	ieu-b-39	3	53709851	0.0185	7.76068e-13	746267	diastolic blood pressure || id:ieu-b-39	TRUE	reported	2	TRUE			6.89406e-05	746267	2.83351e-06	175475	TRUE	0.0125896	0.00772854	5812.46	5998.5	51.4515
diastolic blood pressure	ER+ breast cancer	CACNA1D	rs2633731	C	T	C	T	0.1409	-0.0077	0.6034	0.6147	FALSE	FALSE	FALSE	3	53738424	0.0076	175475	0.3145	TRUE	ieu-b-39	3	53738424	0.0178	2.10281e-15	745043	diastolic blood pressure || id:ieu-b-39	TRUE	reported	2	TRUE			8.40941e-05	745043	5.84981e-06	175475	TRUE	0.010943	0.00950189	7147.21	5998.5	62.6588
diastolic blood pressure	ER+ breast cancer	CACNA1D	rs2680663	G	A	G	A	0.1779	0.0068	0.325	0.3256	FALSE	FALSE	FALSE	3	53735299	0.008	175475	0.398	TRUE	ieu-b-39	3	53735299	0.0185	7.33331e-22	744308	diastolic blood pressure || id:ieu-b-39	TRUE	reported	2	TRUE			0.000124223	744308	4.11743e-06	175475	TRUE	0.000591571	0.0138857	10480.8	5998.5	92.4716
diastolic blood pressure	ER+ breast cancer	CACNA1D	rs3774472	G	A	G	A	0.1225	0.0023	0.4944	0.4869	FALSE	FALSE	FALSE	3	53638200	0.0075	175475	0.755699	TRUE	ieu-b-39	3	53638200	0.0174	1.92221e-12	743123	diastolic blood pressure || id:ieu-b-39	TRUE	reported	2	TRUE			6.66938e-05	743123	5.35948e-07	175475	TRUE	0.00509204	0.007502	5617.17	5998.5	49.5648
diastolic blood pressure	ER+ breast cancer	CACNA1D	rs3821843	A	G	A	G	0.1706	-0.0048	0.6805	0.6877	FALSE	FALSE	FALSE	3	53558012	0.0086	175475	0.576301	TRUE	ieu-b-39	3	53558012	0.0192	5.39386e-19	703147	diastolic blood pressure || id:ieu-b-39	TRUE	reported	2	TRUE			0.00011227	703147	1.77531e-06	175475	TRUE	0.00051764	0.0126557	9012.87	5998.5	78.9506
diastolic blood pressure	ER+ breast cancer	CACNA1D	rs62250937	C	T	C	T	-0.1861	-0.0091	0.0893	0.0883	FALSE	FALSE	FALSE	3	53870318	0.0149	175475	0.538801	TRUE	ieu-b-39	3	53870318	0.032	6.35302e-09	672690	diastolic blood pressure || id:ieu-b-39	TRUE	reported	2	TRUE			5.02756e-05	672690	2.12569e-06	175475	TRUE	0.0356154	0.00563313	3810.8	5998.5	33.8215
diastolic blood pressure	ER+ breast cancer	CACNA1D	rs74857353	A	G	A	G	0.2515	0.0169	0.0506	0.0461	FALSE	FALSE	FALSE	3	53731094	0.0196	175475	0.3874	TRUE	ieu-b-39	3	53731094	0.0416	1.55299e-09	682064	diastolic blood pressure || id:ieu-b-39	TRUE	reported	2	TRUE			5.35849e-05	682064	4.23691e-06	175475	TRUE	0.0493243	0.00607723	4170.39	5998.5	36.5502
diastolic blood pressure	ER+ breast cancer	CACNA1D	rs9311502	C	T	C	T	0.1225	-0.0119	0.2392	0.2388	FALSE	FALSE	FALSE	3	53560321	0.0088	175475	0.1735	TRUE	ieu-b-39	3	53560321	0.0203	1.704e-09	746555	diastolic blood pressure || id:ieu-b-39	TRUE	reported	2	TRUE			4.87751e-05	746555	1.04211e-05	175475	TRUE	0.156864	0.005462	4099.9	5998.5	36.415
diastolic blood pressure	ER- breast cancer	ADRB1	rs10787516	T	C	T	C	0.1995	0.0177	0.5006	0.5053	FALSE	FALSE	FALSE	10	116000000	0.0119	127442	0.1378	TRUE	ieu-b-39	10	116000000	0.0173	1.33999e-30	746544	diastolic blood pressure || id:ieu-b-39	TRUE	reported	2	TRUE			0.000178099	746544	1.73596e-05	127442	TRUE	0.0024562	0.0199001	15157.9	9721.08	132.982
diastolic blood pressure	ER- breast cancer	ADRB1	rs11196553	T	C	T	C	0.416	0.0163	0.0448	0.0443	FALSE	FALSE	FALSE	10	116000000	0.032	127442	0.6096	TRUE	ieu-b-39	10	116000000	0.0425	1.28795e-22	738550	diastolic blood pressure || id:ieu-b-39	TRUE	reported	2	TRUE			0.00012971	738550	2.03596e-06	127442	TRUE	0.00102189	0.0148112	11103.2	9721.08	95.8096
diastolic blood pressure	ER- breast cancer	ADRB1	rs11196597	A	G	A	G	0.1817	0.0099	0.1329	0.1489	FALSE	FALSE	FALSE	10	116000000	0.018	127442	0.580801	TRUE	ieu-b-39	10	116000000	0.0262	3.81681e-12	720382	diastolic blood pressure || id:ieu-b-39	TRUE	reported	2	TRUE			6.676e-05	720382	2.37366e-06	127442	TRUE	0.0291274	0.00760911	5523.48	9721.08	48.0958
diastolic blood pressure	ER- breast cancer	ADRB1	rs11196625	A	G	A	G	0.1717	0.0012	0.1936	0.1804	FALSE	FALSE	FALSE	10	116000000	0.0161	127442	0.9409	TRUE	ieu-b-39	10	116000000	0.0226	2.83074e-14	717542	diastolic blood pressure || id:ieu-b-39	TRUE	reported	2	TRUE			8.04346e-05	717542	4.35918e-08	127442	TRUE	0.00395487	0.00920506	6666.36	9721.08	57.7197
diastolic blood pressure	ER- breast cancer	ADRB1	rs1411407	C	T	C	T	0.1109	-0.0022	0.5243	0.5344	FALSE	FALSE	FALSE	10	116000000	0.0119	127442	0.8531	TRUE	ieu-b-39	10	116000000	0.0176	3.34804e-10	719686	diastolic blood pressure || id:ieu-b-39	TRUE	reported	2	TRUE			5.51661e-05	719686	2.68192e-07	127442	TRUE	0.0229929	0.00613488	4442.43	9721.08	39.7043
diastolic blood pressure	ER- breast cancer	ADRB1	rs143854972	A	G	A	G	0.2937	0.0243	0.058	0.0534	FALSE	FALSE	FALSE	10	116000000	0.0269	127442	0.3666	TRUE	ieu-b-39	10	116000000	0.038	1.14604e-14	720015	diastolic blood pressure || id:ieu-b-39	TRUE	reported	2	TRUE			8.29592e-05	720015	6.40324e-06	127442	TRUE	0.0304266	0.00942577	6851.25	9721.08	59.7366
diastolic blood pressure	ER- breast cancer	ADRB1	rs17091184	T	G	T	G	0.2324	-0.004	0.0464	0.0543	FALSE	FALSE	FALSE	10	116000000	0.0303	127442	0.8945	TRUE	ieu-b-39	10	116000000	0.0423	3.95603e-08	709893	diastolic blood pressure || id:ieu-b-39	TRUE	reported	2	TRUE			4.25188e-05	709893	1.3675e-07	127442	TRUE	0.043196	0.00477954	3409.25	9721.08	30.185
diastolic blood pressure	ER- breast cancer	ADRB1	rs17875473	T	C	T	C	0.2459	0.012	0.0865	0.0897	FALSE	FALSE	FALSE	10	116000000	0.0218	127442	0.583001	TRUE	ieu-b-39	10	116000000	0.0317	8.64371e-15	725526	diastolic blood pressure || id:ieu-b-39	TRUE	reported	2	TRUE			8.29298e-05	725526	2.37762e-06	127442	TRUE	0.0127507	0.0095559	6999.93	9721.08	60.1726
diastolic blood pressure	ER- breast cancer	ADRB1	rs180898	C	A	C	A	-0.3143	-0.0164	0.0658	0.0689	FALSE	FALSE	FALSE	10	116000000	0.0254	127442	0.5177	TRUE	ieu-b-39	10	116000000	0.0372	2.76312e-17	666689	diastolic blood pressure || id:ieu-b-39	TRUE	reported	2	TRUE			0.000107062	666689	3.27125e-06	127442	TRUE	0.005223	0.0121446	8196.21	9721.08	71.3843
diastolic blood pressure	ER- breast cancer	ADRB1	rs180940	G	A	G	A	0.1981	-0.0047	0.6734	0.6731	FALSE	FALSE	FALSE	10	116000000	0.0128	127442	0.7114	TRUE	ieu-b-39	10	116000000	0.0185	1.08193e-26	746393	diastolic blood pressure || id:ieu-b-39	TRUE	reported	2	TRUE			0.0001536	746393	1.05796e-06	127442	TRUE	0.000176939	0.0172619	13110.4	9721.08	114.664
diastolic blood pressure	ER- breast cancer	ADRB1	rs2484294	A	G	A	G	0.3165	0.013	0.7327	0.729	FALSE	FALSE	FALSE	10	116000000	0.0132	127442	0.3247	TRUE	ieu-b-39	10	116000000	0.0196	1.17112e-58	744772	diastolic blood pressure || id:ieu-b-39	TRUE	reported	2	TRUE			0.000349994	744772	7.61079e-06	127442	TRUE	1.4246e-07	0.0392376	30416.5	9721.08	260.757
diastolic blood pressure	ER- breast cancer	ADRB1	rs2782978	T	C	T	C	0.1058	-0.0119	0.3975	0.3807	FALSE	FALSE	FALSE	10	116000000	0.0124	127442	0.3374	TRUE	ieu-b-39	10	116000000	0.018	3.89296e-09	725897	diastolic blood pressure || id:ieu-b-39	TRUE	reported	2	TRUE			4.75918e-05	725897	7.22673e-06	127442	TRUE	0.165648	0.00536161	3912.95	9721.08	34.5483
diastolic blood pressure	ER- breast cancer	ADRB1	rs68122733	G	A	G	A	-0.2104	0.0014	0.1717	0.1676	FALSE	FALSE	FALSE	10	116000000	0.0163	127442	0.9308	TRUE	ieu-b-39	10	116000000	0.0232	1.344e-19	734823	diastolic blood pressure || id:ieu-b-39	TRUE	reported	2	TRUE			0.000111914	734823	5.78862e-08	127442	TRUE	0.000656457	0.0125916	9370.53	9721.08	82.2461
diastolic blood pressure	ER- breast cancer	ADRB1	rs79850079	A	G	A	G	-0.3244	-0.0315	0.0319	0.032	FALSE	FALSE	FALSE	10	116000000	0.0348	127442	0.3662	TRUE	ieu-b-39	10	116000000	0.0517	3.38197e-10	712620	diastolic blood pressure || id:ieu-b-39	TRUE	reported	2	TRUE			5.52459e-05	712620	6.42916e-06	127442	TRUE	0.107352	0.00649984	4662.21	9721.08	39.3714
diastolic blood pressure	ER- breast cancer	ADRB1	rs855715	T	G	T	G	-0.3235	0.0149	0.1202	0.1101	FALSE	FALSE	FALSE	10	116000000	0.0201	127442	0.4581	TRUE	ieu-b-39	10	116000000	0.0276	1.06905e-31	706579	diastolic blood pressure || id:ieu-b-39	TRUE	reported	2	TRUE			0.000194396	706579	4.31194e-06	127442	TRUE	9.64834e-05	0.0221344	15993.6	9721.08	137.382
diastolic blood pressure	ER- breast cancer	CACNA1D	rs1460118	C	T	C	T	0.1327	-0.0027	0.3252	0.3322	FALSE	FALSE	FALSE	3	53709851	0.0119	127442	0.8232	TRUE	ieu-b-39	3	53709851	0.0185	7.76068e-13	746267	diastolic blood pressure || id:ieu-b-39	TRUE	reported	2	TRUE			6.89406e-05	746267	4.0395e-07	127442	TRUE	0.0114141	0.00772854	5812.46	6268.95	51.4515
diastolic blood pressure	ER- breast cancer	CACNA1D	rs2633731	C	T	C	T	0.1409	-0.0199	0.6034	0.6146	FALSE	FALSE	FALSE	3	53738424	0.0117	127442	0.088589	TRUE	ieu-b-39	3	53738424	0.0178	2.10281e-15	745043	diastolic blood pressure || id:ieu-b-39	TRUE	reported	2	TRUE			8.40941e-05	745043	2.26996e-05	127442	TRUE	0.146083	0.00950189	7147.21	6268.95	62.6588
diastolic blood pressure	ER- breast cancer	CACNA1D	rs2680663	G	A	G	A	0.1779	-0.001	0.325	0.327	FALSE	FALSE	FALSE	3	53735299	0.0122	127442	0.9379	TRUE	ieu-b-39	3	53735299	0.0185	7.33331e-22	744308	diastolic blood pressure || id:ieu-b-39	TRUE	reported	2	TRUE			0.000124223	744308	5.27199e-08	127442	TRUE	0.000317111	0.0138857	10480.8	6268.95	92.4716
diastolic blood pressure	ER- breast cancer	CACNA1D	rs3774472	G	A	G	A	0.1225	-0.0099	0.4944	0.4887	FALSE	FALSE	FALSE	3	53638200	0.0115	127442	0.3916	TRUE	ieu-b-39	3	53638200	0.0174	1.92221e-12	743123	diastolic blood pressure || id:ieu-b-39	TRUE	reported	2	TRUE			6.66938e-05	743123	5.81522e-06	127442	TRUE	0.0576644	0.007502	5617.17	6268.95	49.5648
diastolic blood pressure	ER- breast cancer	CACNA1D	rs3821843	A	G	A	G	0.1706	-0.0122	0.6805	0.6868	FALSE	FALSE	FALSE	3	53558012	0.0131	127442	0.3521	TRUE	ieu-b-39	3	53558012	0.0192	5.39386e-19	703147	diastolic blood pressure || id:ieu-b-39	TRUE	reported	2	TRUE			0.00011227	703147	6.80563e-06	127442	TRUE	0.00870251	0.0126557	9012.87	6268.95	78.9506
diastolic blood pressure	ER- breast cancer	CACNA1D	rs62250937	C	T	C	T	-0.1861	0.0093	0.0893	0.0882	FALSE	FALSE	FALSE	3	53870318	0.0225	127442	0.6772	TRUE	ieu-b-39	3	53870318	0.032	6.35302e-09	672690	diastolic blood pressure || id:ieu-b-39	TRUE	reported	2	TRUE			5.02756e-05	672690	1.34059e-06	127442	TRUE	0.0521426	0.00563313	3810.8	6268.95	33.8215
diastolic blood pressure	ER- breast cancer	CACNA1D	rs74857353	A	G	A	G	0.2515	0.0396	0.0506	0.0462	FALSE	FALSE	FALSE	3	53731094	0.03	127442	0.1867	TRUE	ieu-b-39	3	53731094	0.0416	1.55299e-09	682064	diastolic blood pressure || id:ieu-b-39	TRUE	reported	2	TRUE			5.35849e-05	682064	1.36721e-05	127442	TRUE	0.235189	0.00607723	4170.39	6268.95	36.5502
diastolic blood pressure	ER- breast cancer	CACNA1D	rs9311502	C	T	C	T	0.1225	-0.0064	0.2392	0.2388	FALSE	FALSE	FALSE	3	53560321	0.0134	127442	0.6312	TRUE	ieu-b-39	3	53560321	0.0203	1.704e-09	746555	diastolic blood pressure || id:ieu-b-39	TRUE	reported	2	TRUE			4.87751e-05	746555	1.78996e-06	127442	TRUE	0.0624827	0.005462	4099.9	6268.95	36.415
diastolic blood pressure	inflammatory disorders of breast	ADRB1	rs10787516	T	C	T	C	0.1995	-0.00494	0.5006	0.53097	FALSE	FALSE	FALSE	10	114000000	0.028876	260976	0.864213	TRUE	ieu-b-39	10	116000000	0.0173	1.33999e-30	746544	diastolic blood pressure || id:ieu-b-39	TRUE	reported	2	TRUE			0.000178099	746544	1.12063e-07	260976	TRUE	1.05475e-08	0.0199001	15157.9	9721.08	132.982
diastolic blood pressure	inflammatory disorders of breast	ADRB1	rs11196553	T	C	T	C	0.416	-0.04527	0.0448	0.03625	FALSE	FALSE	FALSE	10	114000000	0.07734	260976	0.558353	TRUE	ieu-b-39	10	116000000	0.0425	1.28795e-22	738550	diastolic blood pressure || id:ieu-b-39	TRUE	reported	2	TRUE			0.00012971	738550	1.31263e-06	260976	TRUE	6.8483e-06	0.0148112	11103.2	9721.08	95.8096
diastolic blood pressure	inflammatory disorders of breast	ADRB1	rs11196597	A	G	A	G	0.1817	-0.00894	0.1329	0.124137	FALSE	FALSE	FALSE	10	114000000	0.043443	260976	0.836973	TRUE	ieu-b-39	10	116000000	0.0262	3.81681e-12	720382	diastolic blood pressure || id:ieu-b-39	TRUE	reported	2	TRUE			6.676e-05	720382	1.62239e-07	260976	TRUE	0.000673851	0.00760911	5523.48	9721.08	48.0958
diastolic blood pressure	inflammatory disorders of breast	ADRB1	rs11196625	A	G	A	G	0.1717	-0.04498	0.1936	0.199291	FALSE	FALSE	FALSE	10	114000000	0.036114	260976	0.212981	TRUE	ieu-b-39	10	116000000	0.0226	2.83074e-14	717542	diastolic blood pressure || id:ieu-b-39	TRUE	reported	2	TRUE			8.04346e-05	717542	5.94328e-06	260976	TRUE	0.00427674	0.00920506	6666.36	9721.08	57.7197
diastolic blood pressure	inflammatory disorders of breast	ADRB1	rs1411407	C	T	C	T	0.1109	-0.00097	0.5243	0.589947	FALSE	FALSE	FALSE	10	114000000	0.029378	260976	0.97365	TRUE	ieu-b-39	10	116000000	0.0176	3.34804e-10	719686	diastolic blood pressure || id:ieu-b-39	TRUE	reported	2	TRUE			5.51661e-05	719686	4.18069e-09	260976	TRUE	0.00127196	0.00613488	4442.43	9721.08	39.7043
diastolic blood pressure	inflammatory disorders of breast	ADRB1	rs143854972	A	G	A	G	0.2937	-0.03203	0.058	0.041271	FALSE	FALSE	FALSE	10	114000000	0.072674	260976	0.659371	TRUE	ieu-b-39	10	116000000	0.038	1.14604e-14	720015	diastolic blood pressure || id:ieu-b-39	TRUE	reported	2	TRUE			8.29592e-05	720015	7.44471e-07	260976	TRUE	0.000307649	0.00942577	6851.25	9721.08	59.7366
diastolic blood pressure	inflammatory disorders of breast	ADRB1	rs17091184	T	G	T	G	0.2324	-0.00994	0.0464	0.0596	FALSE	FALSE	FALSE	10	114000000	0.061061	260976	0.870621	TRUE	ieu-b-39	10	116000000	0.0423	3.95603e-08	709893	diastolic blood pressure || id:ieu-b-39	TRUE	reported	2	TRUE			4.25188e-05	709893	1.01644e-07	260976	TRUE	0.00674462	0.00477954	3409.25	9721.08	30.185
diastolic blood pressure	inflammatory disorders of breast	ADRB1	rs17875473	T	C	T	C	0.2459	-0.01744	0.0865	0.112379	FALSE	FALSE	FALSE	10	114000000	0.045627	260976	0.702249	TRUE	ieu-b-39	10	116000000	0.0317	8.64371e-15	725526	diastolic blood pressure || id:ieu-b-39	TRUE	reported	2	TRUE			8.29298e-05	725526	5.59988e-07	260976	TRUE	0.000250368	0.0095559	6999.93	9721.08	60.1726
diastolic blood pressure	inflammatory disorders of breast	ADRB1	rs180898	C	A	C	A	-0.3143	0.073594	0.0658	0.06651	FALSE	FALSE	FALSE	10	114000000	0.057925	260976	0.203906	TRUE	ieu-b-39	10	116000000	0.0372	2.76312e-17	666689	diastolic blood pressure || id:ieu-b-39	TRUE	reported	2	TRUE			0.000107062	666689	6.18517e-06	260976	TRUE	0.000663667	0.0121446	8196.21	9721.08	71.3843
diastolic blood pressure	inflammatory disorders of breast	ADRB1	rs180940	G	A	G	A	0.1981	-0.00722	0.6734	0.791414	FALSE	FALSE	FALSE	10	114000000	0.035376	260976	0.838277	TRUE	ieu-b-39	10	116000000	0.0185	1.08193e-26	746393	diastolic blood pressure || id:ieu-b-39	TRUE	reported	2	TRUE			0.0001536	746393	1.59617e-07	260976	TRUE	1.33163e-07	0.0172619	13110.4	9721.08	114.664
diastolic blood pressure	inflammatory disorders of breast	ADRB1	rs2484294	A	G	A	G	0.3165	-0.04959	0.7327	0.747245	FALSE	FALSE	FALSE	10	114000000	0.033101	260976	0.134095	TRUE	ieu-b-39	10	116000000	0.0196	1.17112e-58	744772	diastolic blood pressure || id:ieu-b-39	TRUE	reported	2	TRUE			0.000349994	744772	8.60018e-06	260976	TRUE	4.03356e-12	0.0392376	30416.5	9721.08	260.757
diastolic blood pressure	inflammatory disorders of breast	ADRB1	rs2782978	T	C	T	C	0.1058	-0.02352	0.3975	0.386008	FALSE	FALSE	FALSE	10	114000000	0.029544	260976	0.425882	TRUE	ieu-b-39	10	116000000	0.018	3.89296e-09	725897	diastolic blood pressure || id:ieu-b-39	TRUE	reported	2	TRUE			4.75918e-05	725897	2.42946e-06	260976	TRUE	0.0193005	0.00536161	3912.95	9721.08	34.5483
diastolic blood pressure	inflammatory disorders of breast	ADRB1	rs68122733	G	A	G	A	-0.2104	-0.03479	0.1717	0.232489	FALSE	FALSE	FALSE	10	114000000	0.034197	260976	0.308938	TRUE	ieu-b-39	10	116000000	0.0232	1.344e-19	734823	diastolic blood pressure || id:ieu-b-39	TRUE	reported	2	TRUE			0.000111914	734823	3.9667e-06	260976	TRUE	0.000164166	0.0125916	9370.53	9721.08	82.2461
diastolic blood pressure	inflammatory disorders of breast	ADRB1	rs79850079	A	G	A	G	-0.3244	0.010784	0.0319	0.022283	FALSE	FALSE	FALSE	10	114000000	0.097409	260976	0.911846	TRUE	ieu-b-39	10	116000000	0.0517	3.38197e-10	712620	diastolic blood pressure || id:ieu-b-39	TRUE	reported	2	TRUE			5.52459e-05	712620	4.69656e-08	260976	TRUE	0.00161116	0.00649984	4662.21	9721.08	39.3714
diastolic blood pressure	inflammatory disorders of breast	ADRB1	rs855715	T	G	T	G	-0.3235	0.049368	0.1202	0.085622	FALSE	FALSE	FALSE	10	114000000	0.051923	260976	0.341711	TRUE	ieu-b-39	10	116000000	0.0276	1.06905e-31	706579	diastolic blood pressure || id:ieu-b-39	TRUE	reported	2	TRUE			0.000194396	706579	3.46394e-06	260976	TRUE	1.33033e-07	0.0221344	15993.6	9721.08	137.382
diastolic blood pressure	inflammatory disorders of breast	CACNA1D	rs113210396	T	G	T	G	-0.2539	0.053691	0.0455	0.039569	FALSE	FALSE	FALSE	3	53578300	0.074139	260976	0.468953	TRUE	ieu-b-39	3	53612327	0.0439	7.08892e-09	681046	diastolic blood pressure || id:ieu-b-39	TRUE	reported	2	TRUE			4.91134e-05	681046	2.00955e-06	260976	TRUE	0.0151666	0.00559942	3834.92	5998.5	33.45
diastolic blood pressure	inflammatory disorders of breast	CACNA1D	rs1460118	C	T	C	T	0.1327	-0.03577	0.3252	0.325788	FALSE	FALSE	FALSE	3	53675824	0.030642	260976	0.243067	TRUE	ieu-b-39	3	53709851	0.0185	7.76068e-13	746267	diastolic blood pressure || id:ieu-b-39	TRUE	reported	2	TRUE			6.89406e-05	746267	5.22166e-06	260976	TRUE	0.00813753	0.00772854	5812.46	5998.5	51.4515
diastolic blood pressure	inflammatory disorders of breast	CACNA1D	rs2633731	C	T	C	T	0.1409	0.050762	0.6034	0.680269	FALSE	FALSE	FALSE	3	53704397	0.030955	260976	0.101028	TRUE	ieu-b-39	3	53738424	0.0178	2.10281e-15	745043	diastolic blood pressure || id:ieu-b-39	TRUE	reported	2	TRUE			8.40941e-05	745043	1.03045e-05	260976	TRUE	0.00878292	0.00950189	7147.21	5998.5	62.6588
diastolic blood pressure	inflammatory disorders of breast	CACNA1D	rs2680663	G	A	G	A	0.1779	0.036092	0.325	0.363233	FALSE	FALSE	FALSE	3	53701272	0.029945	260976	0.228096	TRUE	ieu-b-39	3	53735299	0.0185	7.33331e-22	744308	diastolic blood pressure || id:ieu-b-39	TRUE	reported	2	TRUE			0.000124223	744308	5.56641e-06	260976	TRUE	0.000112287	0.0138857	10480.8	5998.5	92.4716
diastolic blood pressure	inflammatory disorders of breast	CACNA1D	rs3774472	G	A	G	A	0.1225	0.028304	0.4944	0.571879	FALSE	FALSE	FALSE	3	53604173	0.029047	260976	0.329848	TRUE	ieu-b-39	3	53638200	0.0174	1.92221e-12	743123	diastolic blood pressure || id:ieu-b-39	TRUE	reported	2	TRUE			6.66938e-05	743123	3.63826e-06	260976	TRUE	0.00594354	0.007502	5617.17	5998.5	49.5648
diastolic blood pressure	inflammatory disorders of breast	CACNA1D	rs3821843	A	G	A	G	0.1706	-0.06768	0.6805	0.658584	FALSE	FALSE	FALSE	3	53523985	0.030527	260976	0.026621	TRUE	ieu-b-39	3	53558012	0.0192	5.39386e-19	703147	diastolic blood pressure || id:ieu-b-39	TRUE	reported	2	TRUE			0.00011227	703147	1.88336e-05	260976	TRUE	0.00634407	0.0126557	9012.87	5998.5	78.9506
diastolic blood pressure	inflammatory disorders of breast	CACNA1D	rs62250937	C	T	C	T	-0.1861	-0.04454	0.0893	0.066316	FALSE	FALSE	FALSE	3	53836291	0.058422	260976	0.445856	TRUE	ieu-b-39	3	53870318	0.032	6.35302e-09	672690	diastolic blood pressure || id:ieu-b-39	TRUE	reported	2	TRUE			5.02756e-05	672690	2.2269e-06	260976	TRUE	0.0152005	0.00563313	3810.8	5998.5	33.8215
diastolic blood pressure	inflammatory disorders of breast	CACNA1D	rs74857353	A	G	A	G	0.2515	0.058703	0.0506	0.037861	FALSE	FALSE	FALSE	3	53697067	0.076232	260976	0.441263	TRUE	ieu-b-39	3	53731094	0.0416	1.55299e-09	682064	diastolic blood pressure || id:ieu-b-39	TRUE	reported	2	TRUE			5.35849e-05	682064	2.27223e-06	260976	TRUE	0.011555	0.00607723	4170.39	5998.5	36.5502
diastolic blood pressure	inflammatory disorders of breast	CACNA1D	rs9311502	C	T	C	T	0.1225	-0.09255	0.2392	0.193138	FALSE	FALSE	FALSE	3	53526294	0.036494	260976	0.01121	TRUE	ieu-b-39	3	53560321	0.0203	1.704e-09	746555	diastolic blood pressure || id:ieu-b-39	TRUE	reported	2	TRUE			4.87751e-05	746555	2.46443e-05	260976	TRUE	0.374462	0.005462	4099.9	5998.5	36.415
diastolic blood pressure	breast cysts	ADRB1	rs10787516	T	C	T	C	0.1995	3.43473e-05	0.5006	0.496633	FALSE	FALSE	FALSE	10	116000000	0.000129	462933	0.79	TRUE	ieu-b-39	10	116000000	0.0173	1.33999e-30	746544	diastolic blood pressure || id:ieu-b-39	TRUE	reported	2	TRUE			0.000178099	746544	1.53271e-07	462933	TRUE	4.36293e-12	0.0199001	15157.9	12284.4	132.982
diastolic blood pressure	breast cysts	ADRB1	rs11196625	A	G	A	G	0.1717	-0.00028	0.1936	0.197929	FALSE	FALSE	FALSE	10	116000000	0.000163	462933	0.087	TRUE	ieu-b-39	10	116000000	0.0226	2.83074e-14	717542	diastolic blood pressure || id:ieu-b-39	TRUE	reported	2	TRUE			8.04346e-05	717542	6.3161e-06	462933	TRUE	0.000616086	0.00920506	6666.36	12284.4	57.7197
diastolic blood pressure	breast cysts	ADRB1	rs1411407	C	T	C	T	0.1109	0.000401	0.5243	0.520291	FALSE	FALSE	FALSE	10	116000000	0.000132	462933	0.0024	TRUE	ieu-b-39	10	116000000	0.0176	3.34804e-10	719686	diastolic blood pressure || id:ieu-b-39	TRUE	reported	2	TRUE			5.51661e-05	719686	1.9885e-05	462933	TRUE	0.115152	0.00613488	4442.43	12284.4	39.7043
diastolic blood pressure	breast cysts	ADRB1	rs180940	G	A	G	A	0.1981	0.000161	0.6734	0.669975	FALSE	FALSE	FALSE	10	116000000	0.000137	462933	0.24	TRUE	ieu-b-39	10	116000000	0.0185	1.08193e-26	746393	diastolic blood pressure || id:ieu-b-39	TRUE	reported	2	TRUE			0.0001536	746393	2.95475e-06	462933	TRUE	1.15515e-08	0.0172619	13110.4	12284.4	114.664
diastolic blood pressure	breast cysts	ADRB1	rs2484294	A	G	A	G	0.3165	4.51221e-05	0.7327	0.733324	FALSE	FALSE	FALSE	10	116000000	0.000146	462933	0.760001	TRUE	ieu-b-39	10	116000000	0.0196	1.17112e-58	744772	diastolic blood pressure || id:ieu-b-39	TRUE	reported	2	TRUE			0.000349994	744772	2.0622e-07	462933	TRUE	1.76679e-22	0.0392376	30416.5	12284.4	260.757
diastolic blood pressure	breast cysts	ADRB1	rs2782978	T	C	T	C	0.1058	0.000237	0.3975	0.401317	FALSE	FALSE	FALSE	10	116000000	0.000133	462933	0.074	TRUE	ieu-b-39	10	116000000	0.018	3.89296e-09	725897	diastolic blood pressure || id:ieu-b-39	TRUE	reported	2	TRUE			4.75918e-05	725897	6.87848e-06	462933	TRUE	0.0229998	0.00536161	3912.95	12284.4	34.5483
diastolic blood pressure	breast cysts	CACNA1D	rs1460118	C	T	C	T	0.1327	8.26786e-05	0.3252	0.321579	FALSE	FALSE	FALSE	3	53709851	0.000139	462933	0.55	TRUE	ieu-b-39	3	53709851	0.0185	7.76068e-13	746267	diastolic blood pressure || id:ieu-b-39	TRUE	reported	2	TRUE			6.89406e-05	746267	7.66506e-07	462933	TRUE	7.18121e-05	0.00772854	5812.46	7028.4	51.4515
diastolic blood pressure	breast cysts	CACNA1D	rs2633731	C	T	C	T	0.1409	7.07406e-05	0.6034	0.599243	FALSE	FALSE	FALSE	3	53738424	0.000132	462933	0.59	TRUE	ieu-b-39	3	53738424	0.0178	2.10281e-15	745043	diastolic blood pressure || id:ieu-b-39	TRUE	reported	2	TRUE			8.40941e-05	745043	6.15933e-07	462933	TRUE	7.4348e-06	0.00950189	7147.21	7028.4	62.6588
diastolic blood pressure	breast cysts	CACNA1D	rs2680663	G	A	G	A	0.1779	8.07392e-05	0.325	0.323346	FALSE	FALSE	FALSE	3	53735299	0.000139	462933	0.56	TRUE	ieu-b-39	3	53735299	0.0185	7.33331e-22	744308	diastolic blood pressure || id:ieu-b-39	TRUE	reported	2	TRUE			0.000124223	744308	7.31769e-07	462933	TRUE	3.84891e-08	0.0138857	10480.8	7028.4	92.4716
diastolic blood pressure	breast cysts	CACNA1D	rs3774472	G	A	G	A	0.1225	0.000167	0.4944	0.492979	FALSE	FALSE	FALSE	3	53638200	0.00013	462933	0.2	TRUE	ieu-b-39	3	53638200	0.0174	1.92221e-12	743123	diastolic blood pressure || id:ieu-b-39	TRUE	reported	2	TRUE			6.66938e-05	743123	3.56214e-06	462933	TRUE	0.000797361	0.007502	5617.17	7028.4	49.5648
diastolic blood pressure	breast cysts	CACNA1D	rs3821843	A	G	A	G	0.1706	7.25583e-05	0.6805	0.678981	FALSE	FALSE	FALSE	3	53558012	0.00014	462933	0.6	TRUE	ieu-b-39	3	53558012	0.0192	5.39386e-19	703147	diastolic blood pressure || id:ieu-b-39	TRUE	reported	2	TRUE			0.00011227	703147	5.78652e-07	462933	TRUE	2.03083e-07	0.0126557	9012.87	7028.4	78.9506
diastolic blood pressure	breast cysts	CACNA1D	rs9311502	C	T	C	T	0.1225	########	0.2392	0.236057	FALSE	FALSE	FALSE	3	53560321	0.000151	462933	0.85	TRUE	ieu-b-39	3	53560321	0.0203	1.704e-09	746555	diastolic blood pressure || id:ieu-b-39	TRUE	reported	2	TRUE			4.87751e-05	746555	8.19862e-08	462933	TRUE	0.000343263	0.005462	4099.9	7028.4	36.415
systolic blood pressure	vascular insufficiency of intestine	SLC12A2	rs1351141	T	G	T	G	0.2052	0.027	0.2341	0.24	FALSE	FALSE	FALSE	5	128000000	0.07	401171	0.7	TRUE	5	128000000	0.0356	8.25601e-09	732950	ieu-b-38	systolic blood pressure || id:ieu-b-38	TRUE	reported	2	TRUE			4.53275e-05	732950	3.70855e-07	401171	TRUE	0.00182046	0.0150993	11236.7	27525.9	33.2242
systolic blood pressure	vascular insufficiency of intestine	SLC12A2	rs6892983	A	C	A	C	0.3427	0.2	0.4022	0.41	FALSE	FALSE	FALSE	5	128000000	0.06	401171	0.0011	TRUE	5	128000000	0.0307	7.11377e-29	732020	ieu-b-38	systolic blood pressure || id:ieu-b-38	TRUE	reported	2	TRUE			0.000170199	732020	2.76961e-05	401171	TRUE	7.41493e-05	0.056475	43815.2	27525.9	124.61
vascular insufficiency of intestine	breast cancer	SLC12A2	rs116417535	A	C	A	C	0.73	-0.045	0.042	0.0362	FALSE	FALSE	FALSE	5	128000000	0.017	228951	0.00805304	TRUE	ukb-saige-441	5	128000000	0.16	2.6e-06	401171	Vascular insufficiency of intestine || id:ukb-saige-441	TRUE	reported	2	TRUE			5.18867e-05	401171	3.06038e-05	228951	TRUE	0.523436	0.042884	17974.3	17974.3	20.8164
vascular insufficiency of intestine	ER+ breast cancer	SLC12A2	rs116417535	A	C	A	C	0.73	-0.0423	0.042	0.0359	FALSE	FALSE	FALSE	5	128000000	0.0204	175475	0.0383398	TRUE	ukb-saige-441	5	128000000	0.16	2.6e-06	401171	Vascular insufficiency of intestine || id:ukb-saige-441	TRUE	reported	2	TRUE			5.18867e-05	401171	2.45019e-05	175475	TRUE	0.431095	0.042884	17974.3	17974.3	20.8164
