# Supplementary material for: Association of antihypertensive drugs, intestinal ischemia, and breast diseases: A drug-target Mendelian Randomization study
Source: Medicine (Baltimore). 2026 Jun 5;105(23):e49141. doi: 10.1097/MD.0000000000049141 (PMC13246127; doi:10.1097/MD.0000000000049141)
Supplement: Supplementary file 6 [file medi-105-e49141-s006.xlsx]

## Sheet: Sheet1
Exposure	Outcome	Gene	Method	OR(95% CI)	P	PFDR
systolic blood pressure	benign neoplasm of breast	SLC12A1	wald ratio	0.863(0.692 - 1.075)	0.189	0.242
		SLC12A2	IVW	1.086(0.945-1.247)	0.246	0.246
			MR Egger	1.816(1.244-2.653)	0.027	0.122
			Weighted median	1.197(1.059-1.352)	0.004	0.036
			Weighted mode	1.232(1.048-1.448)	0.045	0.135
		ADRB1	IVW	1.040(0.977-1.107)	0.215	0.242
			MR Egger	0.851(0.692-1.046)	0.156	0.242
			Weighted median	1.048(0.977-1.124)	0.192	0.242
			Weighted mode	1.083(0.986-1.190)	0.125	0.242
	breast cancer	SLC12A1	wald ratio	0.966(0.909-1.026)	0.255	0.255
		SLC12A2	IVW	0.964(0.937-0.992)	0.012	0.036
			MR Egger	0.931(0.838-1.033)	0.27	0.54
			Weighted median	0.964(0.931-0.998)	0.039	0.234
			Weighted mode	0.967(0.924-1.011)	0.21	0.54
		ADRB1	IVW	0.983(0.965-1.001)	0.063	0.095
			MR Egger	0.985(0.919-1.057)	0.688	0.704
			Weighted median	0.990(0.968-1.013)	0.386	0.579
			Weighted mode	0.994(0.964-1.025)	0.704	0.704
	ER+ breast cancer	SLC12A1	wald ratio	0.979(0.911-1.052)	0.557	0.557
		SLC12A2	IVW	0.957(0.925-0.990)	0.011	0.033
			MR Egger	0.922(0.814-1.044)	0.292	0.386
			Weighted median	0.958(0.918-0.999)	0.044	0.264
			Weighted mode	0.956(0.904-1.010)	0.181	0.386
		ADRB1	IVW	0.985(0.962-1.009)	0.213	0.32
			MR Egger	0.946(0.865-1.035)	0.253	0.386
			Weighted median	0.986(0.958-1.014)	0.322	0.386
			Weighted mode	0.986(0.941-1.033)	0.561	0.561
	ER- breast cancer	SLC12A1	wald ratio	0.922(0.829-1.025)	0.132	0.132
		SLC12A2	IVW	0.948(0.900-0.998)	0.042	0.126
			MR Egger	0.930(0.769-1.124)	0.507	0.507
			Weighted median	0.946(0.888-1.009)	0.09	0.312
			Weighted mode	0.949(0.872-1.034)	0.301	0.452
		ADRB1	IVW	1.023(0.995-1.051)	0.108	0.132
			MR Egger	1.038(0.938-1.148)	0.486	0.507
			Weighted median	1.029(0.994-1.065)	0.104	0.312
			Weighted mode	1.033(0.983-1.086)	0.223	0.446
	inflammatory disorders of breast	SLC12A1	wald ratio	0.868(0.640-1.176)	0.36	0.648
		SLC12A2	IVW	0.991(0.881-1.114)	0.878	0.956
			MR Egger	1.045(0.658-1.660)	0.86	0.956
			Weighted median	0.994(0.858-1.151)	0.933	0.956
			Weighted mode	1.006(0.832-1.216)	0.956	0.956
		ADRB1	IVW	0.941(0.880-1.005)	0.07	0.477
			MR Egger	0.879(0.686-1.127)	0.333	0.648
			Weighted median	0.930(0.851-1.016)	0.106	0.477
			Weighted mode	0.912(0.805-1.033)	0.176	0.528
	breast cysts	SLC12A1	wald ratio	NA	NA	NA
		SLC12A2	IVW	1.000(0.999-1.001)	0.628	0.809
			MR Egger	1.005(0.978-1.033)	0.748	0.748
			Weighted median	1.000(0.999-1.000)	0.364	0.748
			Weighted mode	1.000(0.998-1.001)	0.552	0.748
		ADRB1	IVW	1.000(1.000-1.001)	0.809	0.809
			MR Egger	1.001(0.998-1.003)	0.652	0.748
			Weighted median	1.000(1.000-1.001)	0.728	0.748
			Weighted mode	1.000(1.000-1.001)	0.726	0.748
