# Supplementary material for: Association of antihypertensive drugs, intestinal ischemia, and breast diseases: A drug-target Mendelian Randomization study
Source: Medicine (Baltimore). 2026 Jun 5;105(23):e49141. doi: 10.1097/MD.0000000000049141 (PMC13246127; doi:10.1097/MD.0000000000049141)
Supplement: Supplementary file 7 [file medi-105-e49141-s007.xlsx]

## Sheet: Sheet1
Exposure	Outcome	Gene	Method	OR(95% CI)	P	PFDR
diastolic blood pressure	benign neoplasm of breast	CACNA1D	IVW	1.023(0.917-1.141)	0.686	0.941
			MR Egger	1.076(0.638-1.817)	0.791	0.944
			Weighted median	0.999(0.871-1.146)	0.993	0.993
			Weighted mode	0.996(0.840-1.180)	0.962	0.993
		ADRB1	IVW	1.055(0.974-1.143)	0.188	0.59
			MR Egger	1.043(0.823-1.322)	0.734	0.944
			Weighted median	1.070(0.965-1.187)	0.198	0.59
			Weighted mode	1.122(0.989-1.273)	0.096	0.59
	breast cancer	CACNA1D	IVW	0.977(0.938-1.018)	0.262	0.599
			MR Egger	0.985(0.797-1.217)	0.892	0.973
			Weighted median	0.995(0.950-1.043)	0.846	0.944
			Weighted mode	1.001(0.942-1.064)	0.973	0.993
		ADRB1	IVW	0.968(0.941-0.994)	0.018	0.59
			MR Egger	0.946(0.874-1.026)	0.204	0.59
			Weighted median	0.968(0.933-1.004)	0.078	0.59
			Weighted mode	1.011(0.925-1.105)	0.807	0.944
	ER+ breast cancer	CACNA1D	IVW	0.996(0.957-1.036)	0.837	0.944
			MR Egger	1.039(0.849-1.271)	0.724	0.944
			Weighted median	1.021(0.968-1.076)	0.451	0.719
			Weighted mode	1.030(0.953-1.113)	0.479	0.719
		ADRB1	IVW	0.973(0.943-1.003)	0.08	0.59
			MR Egger	0.946(0.866-1.035)	0.246	0.59
			Weighted median	0.975(0.936-1.016)	0.226	0.59
			Weighted mode	0.971(0.911-1.035)	0.386	0.66
	ER- breast cancer	CACNA1D	IVW	0.958(0.900-1.020)	0.179	0.59
			MR Egger	1.205(0.862-1.684)	0.316	0.632
			Weighted median	0.950(0.877-1.029)	0.209	0.59
			Weighted mode	0.948(0.849-1.059)	0.376	0.66
		ADRB1	IVW	1.025(0.986-1.065)	0.208	0.59
			MR Egger	1.078(0.967-1.201)	0.198	0.59
			Weighted median	1.041(0.988-1.097)	0.13	0.59
			Weighted mode	1.046(0.973-1.126)	0.244	0.59
	inflammatory disorders of breast	CACNA1D	IVW	0.972(0.768-1.230)	0.814	0.944
			MR Egger	1.210(0.365-4.012)	0.764	0.944
			Weighted median	1.112(0.876-1.412)	0.383	0.66
			Weighted mode	1.274(0.891-1.821)	0.221	0.59
		ADRB1	IVW	0.912(0.831-1.001)	0.052	0.59
			MR Egger	0.863(0.662-1.126)	0.298	0.622
			Weighted median	0.897(0.790-1.018)	0.091	0.59
			Weighted mode	0.863(0.726-1.026)	0.118	0.59
	breast cysts	CACNA1D	IVW	1.001(1.000-1.001)	0.169	0.59
			MR Egger	1.000(0.995-1.005)	0.968	0.993
			Weighted median	1.000(0.999-1.001)	0.297	0.622
			Weighted mode	1.000(0.999-1.002)	0.477	0.719
		ADRB1	IVW	1.000(0.999-1.001)	0.399	0.66
			MR Egger	0.999(0.996-1.001)	0.341	0.655
			Weighted median	1.000(0.999-1.001)	0.668	0.941
			Weighted mode	1.000(0.999-1.001)	0.504	0.733
