# Supplementary material for: Association of antihypertensive drugs, intestinal ischemia, and breast diseases: A drug-target Mendelian Randomization study
Source: Medicine (Baltimore). 2026 Jun 5;105(23):e49141. doi: 10.1097/MD.0000000000049141 (PMC13246127; doi:10.1097/MD.0000000000049141)
Supplement: Supplementary file 8 [file medi-105-e49141-s008.xlsx]

## Sheet: Sheet1
Table S8. Screening process for all IVs
Exposure	Outcome	Gene	SNPs filter P<5e-08, LD r2＜0.001, LD distance>10,000	→	Weak IVs Exclude SNPs with F-statistic<10	→	Extracting exposure-SNPs from the outcomes	→	Remove SNPs strongly associated with the exposure. P<5e-5	→	Harmonization Non-palindromic SNPs, and Remove unmatched SNPs	→	Assumption III Steiger-filtering test	→	MR analysis (Preliminary)	→	Excluding SNPs with potential pleiotropy using MR-PRESSO	→	Excluding SNPs with confounding effects	→	MR analysis (final)
systolic blood pressure	benign neoplasm of breast	ADRB1	12	→	12	→	12	→	12	→	12	→	12	→	12	→	12	→	12	→	12
systolic blood pressure	benign neoplasm of breast	SLC12A1	1	→	1	→	1	→	1	→	1	→	1	→	1	→	1	→	1	→	1
systolic blood pressure	benign neoplasm of breast	SLC12A2	7	→	7	→	7	→	7	→	7	→	7	→	7	→	0	→	0	→	0
systolic blood pressure	breast cancer	ADRB1	12	→	12	→	12	→	12	→	12	→	12	→	12	→	12	→	12	→	12
systolic blood pressure	breast cancer	SLC12A1	1	→	1	→	1	→	1	→	1	→	1	→	1	→	1	→	1	→	1
systolic blood pressure	breast cancer	SLC12A2	7	→	7	→	7	→	5(rs3101725,rs6860245)	→	5	→	5	→	5	→	5	→	5	→	5
systolic blood pressure	ER+ breast cancer	ADRB1	12	→	12	→	12	→	12	→	12	→	12	→	12	→	12	→	12	→	12
systolic blood pressure	ER+ breast cancer	SLC12A1	1	→	1	→	1	→	1	→	1	→	1	→	1	→	1	→	1	→	1
systolic blood pressure	ER+ breast cancer	SLC12A2	7	→	7	→	7	→	7	→	7	→	5(rs3101725,rs6860245)	→	5	→	5	→	5	→	5
systolic blood pressure	ER- breast cancer	ADRB1	12	→	12	→	12	→	12	→	12	→	12	→	12	→	12	→	12	→	12
systolic blood pressure	ER- breast cancer	SLC12A1	1	→	1	→	1	→	1	→	1	→	1	→	1	→	1	→	1	→	1
systolic blood pressure	ER- breast cancer	SLC12A2	7	→	7	→	7	→	7	→	7	→	5(rs3101725,rs6860245)	→	5	→	5	→	5	→	5
systolic blood pressure	inflammatory disorders of breast	ADRB1	12	→	12	→	12	→	12	→	12	→	12	→	12	→	12	→	12	→	12
systolic blood pressure	inflammatory disorders of breast	SLC12A1	1	→	1	→	1	→	1	→	1	→	1	→	1	→	1	→	1	→	1
systolic blood pressure	inflammatory disorders of breast	SLC12A2	7	→	7	→	7	→	7	→	7	→	7	→	7	→	7	→	7	→	7
systolic blood pressure	breast cysts	ADRB1	12	→	12	→	4	→	4	→	4	→	4	→	4	→	4	→	4	→	4
systolic blood pressure	breast cysts	SLC12A1	1	→	1	→	0	→	0	→	0	→	0	→	0	→	0	→	0	→	0
systolic blood pressure	breast cysts	SLC12A2	7	→	7	→	4	→	4	→	4	→	4	→	4	→	4	→	4	→	4
diastolic blood pressure	benign neoplasm of breast	ADRB1	15	→	15	→	15	→	15	→	15	→	15	→	15	→	15	→	15	→	15
diastolic blood pressure	benign neoplasm of breast	CACNA1D	9	→	9	→	9	→	9	→	9	→	9	→	9	→	9	→	9	→	9
diastolic blood pressure	breast cancer	ADRB1	15	→	15	→	15	→	15	→	15	→	15	→	15	→	15	→	14(rs2484294)	→	14
diastolic blood pressure	breast cancer	CACNA1D	9	→	9	→	9	→	9	→	9	→	9	→	9	→	9	→	9	→	9
diastolic blood pressure	ER+ breast cancer	ADRB1	15	→	15	→	15	→	15	→	15	→	15	→	15	→	15	→	15	→	15
diastolic blood pressure	ER+ breast cancer	CACNA1D	9	→	9	→	9	→	9	→	9	→	9	→	9	→	9	→	9	→	9
diastolic blood pressure	ER- breast cancer	ADRB1	15	→	15	→	15	→	15	→	15	→	15	→	15	→	15	→	15	→	15
diastolic blood pressure	ER- breast cancer	CACNA1D	9	→	9	→	9	→	9	→	9	→	8(rs113210396)	→	8	→	8	→	8	→	8
diastolic blood pressure	inflammatory disorders of breast	ADRB1	15	→	15	→	15	→	15	→	15	→	15	→	15	→	15	→	15	→	15
diastolic blood pressure	inflammatory disorders of breast	CACNA1D	9	→	9	→	9	→	9	→	9	→	9	→	9	→	0	→	0	→	0
diastolic blood pressure	breast cysts	ADRB1	15	→	15	→	6	→	6	→	6	→	6	→	6	→	6	→	6	→	6
diastolic blood pressure	breast cysts	CACNA1D	9	→	9	→	6	→	6	→	6	→	6	→	6	→	6	→	6	→	6
systolic blood pressure	vascular insufficiency of intestine	SLC12A2	2	→	2	→	2	→	2	→	2	→	2	→	2	→	2	→	2	→	2
vascular insufficiency of intestine	breast cancer	SLC12A2	1	→	1	→	1	→	1	→	1	→	1	→	1	→	1	→	1	→	1
vascular insufficiency of intestine	ER+ breast cancer	SLC12A2	1	→	1	→	1	→	1	→	1	→	1	→	1	→	1	→	1	→	1
